# Supplementary material for: Comparative analysis of the daily brain transcriptomes of Asian particolored bat
Source: Sci Rep. 2022 Mar 9;12:3876. doi: 10.1038/s41598-022-07787-z (PMC8907190; doi:10.1038/s41598-022-07787-z)
Supplement: Supplementary file 1 — Supplementary Information 1. [file 41598_2022_7787_MOESM1_ESM.xlsx]

## Sheet: Rest vs Sleep
Comparative analysis of the daily brain transcriptomes of Asian particolored bat
Guoting Zhang, Yujia Chu, Tinglei Jiang, Jingjing Li, Lei Feng, Hui Wu, Hui Wang & Jiang Feng
Table S1. GO cell component enrichment data of six pairwise comparisons.
Go cell component categories significantly enriched by up-regulated genes
GO ID	Description	out (14)	All (62779)	pvalue	p.adjust	Genes
GO:0005746	mitochondrial respiratory chain	3	193	1.0156e-05	0.00128981	TRINITY_DN128826_c0_g2;TRINITY_DN129515_c1_g1;TRINITY_DN158095_c5_g3
GO:0070469	respiratory chain	3	291	3.45478e-05	0.00219378	TRINITY_DN128826_c0_g2;TRINITY_DN129515_c1_g1;TRINITY_DN158095_c5_g3
GO:0044455	mitochondrial membrane part	3	497	0.000168228	0.00599137	TRINITY_DN128826_c0_g2;TRINITY_DN129515_c1_g1;TRINITY_DN158095_c5_g3
GO:0005747	mitochondrial respiratory chain complex I	2	111	0.000278038	0.00599137	TRINITY_DN128826_c0_g2;TRINITY_DN129515_c1_g1
GO:0045271	respiratory chain complex I	2	111	0.000278038	0.00599137	TRINITY_DN128826_c0_g2;TRINITY_DN129515_c1_g1
GO:0030964	NADH dehydrogenase complex	2	112	0.000283057	0.00599137	TRINITY_DN128826_c0_g2;TRINITY_DN129515_c1_g1
GO:0098803	respiratory chain complex	2	229	0.0011712	0.0212489	TRINITY_DN128826_c0_g2;TRINITY_DN129515_c1_g1
GO:0033565	ESCRT-0 complex	1	8	0.00178274	0.0241756	TRINITY_DN103924_c0_g1
GO:0031090	organelle membrane	7	9141	0.00184551	0.0241756	TRINITY_DN103924_c0_g1;TRINITY_DN118645_c0_g1;TRINITY_DN121904_c1_g2;TRINITY_DN128826_c0_g2;TRINITY_DN129515_c1_g1;TRINITY_DN156337_c3_g3;TRINITY_DN158095_c5_g3
GO:0098800	inner mitochondrial membrane protein complex	2	293	0.00190359	0.0241756	TRINITY_DN128826_c0_g2;TRINITY_DN129515_c1_g1
GO:0098798	mitochondrial protein complex	2	393	0.00338434	0.0367551	TRINITY_DN128826_c0_g2;TRINITY_DN129515_c1_g1
GO:0005743	mitochondrial inner membrane	3	1466	0.00381467	0.0367551	TRINITY_DN128826_c0_g2;TRINITY_DN129515_c1_g1;TRINITY_DN158095_c5_g3
GO:0044444	cytoplasmic part	11	25169	0.00398656	0.0367551	TRINITY_DN103924_c0_g1;TRINITY_DN118645_c0_g1;TRINITY_DN121904_c1_g2;TRINITY_DN128826_c0_g2;TRINITY_DN129515_c1_g1;TRINITY_DN136993_c2_g6;TRINITY_DN144266_c4_g1;TRINITY_DN149724_c1_g3;TRINITY_DN154084_c2_g4;TRINITY_DN158095_c5_g3;TRINITY_DN158695_c3_g2
GO:1990204	oxidoreductase complex	2	431	0.00405174	0.0367551	TRINITY_DN128826_c0_g2;TRINITY_DN129515_c1_g1
GO:0097381	photoreceptor disc membrane	1	23	0.00511744	0.0424998	TRINITY_DN156337_c3_g3
GO:0019866	organelle inner membrane	3	1655	0.0053543	0.0424998	TRINITY_DN128826_c0_g2;TRINITY_DN129515_c1_g1;TRINITY_DN158095_c5_g3
GO:0034709	methylosome	1	39	0.00866304	0.0645913	TRINITY_DN136993_c2_g6
GO:0031966	mitochondrial membrane	3	2010	0.00915468	0.0645913	TRINITY_DN128826_c0_g2;TRINITY_DN129515_c1_g1;TRINITY_DN158095_c5_g3
GO:0005740	mitochondrial envelope	3	2129	0.0107097	0.0715859	TRINITY_DN128826_c0_g2;TRINITY_DN129515_c1_g1;TRINITY_DN158095_c5_g3
GO:0000974	Prp19 complex	1	55	0.0121969	0.0764287	TRINITY_DN144266_c4_g1
GO:0002080	acrosomal membrane	1	57	0.0126378	0.0764287	TRINITY_DN118645_c0_g1
GO:0036452	ESCRT complex	1	63	0.0139594	0.0805841	TRINITY_DN103924_c0_g1
GO:0005737	cytoplasm	12	35328	0.0213287	0.106372	TRINITY_DN103924_c0_g1;TRINITY_DN118645_c0_g1;TRINITY_DN121904_c1_g2;TRINITY_DN125793_c1_g1;TRINITY_DN128826_c0_g2;TRINITY_DN129515_c1_g1;TRINITY_DN136993_c2_g6;TRINITY_DN144266_c4_g1;TRINITY_DN149724_c1_g3;TRINITY_DN154084_c2_g4;TRINITY_DN158095_c5_g3;TRINITY_DN158695_c3_g2
GO:0044422	organelle part	10	25896	0.0221877	0.106372	TRINITY_DN103924_c0_g1;TRINITY_DN118645_c0_g1;TRINITY_DN121904_c1_g2;TRINITY_DN128826_c0_g2;TRINITY_DN129515_c1_g1;TRINITY_DN136993_c2_g6;TRINITY_DN144266_c4_g1;TRINITY_DN149724_c1_g3;TRINITY_DN156337_c3_g3;TRINITY_DN158095_c5_g3
GO:0010008	endosome membrane	2	1049	0.0222197	0.106372	TRINITY_DN103924_c0_g1;TRINITY_DN121904_c1_g2
GO:0055038	recycling endosome membrane	1	112	0.0246915	0.106372	TRINITY_DN121904_c1_g2
GO:0044440	endosomal part	2	1116	0.0249374	0.106372	TRINITY_DN103924_c0_g1;TRINITY_DN121904_c1_g2
GO:0044429	mitochondrial part	3	2927	0.025047	0.106372	TRINITY_DN128826_c0_g2;TRINITY_DN129515_c1_g1;TRINITY_DN158095_c5_g3
GO:0005782	peroxisomal matrix	1	114	0.0251272	0.106372	TRINITY_DN149724_c1_g3
GO:0031907	microbody lumen	1	114	0.0251272	0.106372	TRINITY_DN149724_c1_g3
GO:0005739	mitochondrion	4	5678	0.0319679	0.130965	TRINITY_DN128826_c0_g2;TRINITY_DN129515_c1_g1;TRINITY_DN158095_c5_g3;TRINITY_DN158695_c3_g2
GO:0043226	organelle	13	42562	0.0331425	0.131534	TRINITY_DN103924_c0_g1;TRINITY_DN118147_c0_g1;TRINITY_DN118645_c0_g1;TRINITY_DN121904_c1_g2;TRINITY_DN128826_c0_g2;TRINITY_DN129515_c1_g1;TRINITY_DN136993_c2_g6;TRINITY_DN144266_c4_g1;TRINITY_DN149724_c1_g3;TRINITY_DN154084_c2_g4;TRINITY_DN156337_c3_g3;TRINITY_DN158095_c5_g3;TRINITY_DN158695_c3_g2
GO:0030667	secretory granule membrane	1	174	0.0381153	0.143095	TRINITY_DN118645_c0_g1
GO:0001750	photoreceptor outer segment	1	175	0.0383304	0.143095	TRINITY_DN156337_c3_g3
GO:0031967	organelle envelope	3	3502	0.039752	0.143095	TRINITY_DN128826_c0_g2;TRINITY_DN129515_c1_g1;TRINITY_DN158095_c5_g3
GO:0031975	envelope	3	3530	0.0405623	0.143095	TRINITY_DN128826_c0_g2;TRINITY_DN129515_c1_g1;TRINITY_DN158095_c5_g3
GO:0043227	membrane-bounded organelle	12	37949	0.0427044	0.144598	TRINITY_DN103924_c0_g1;TRINITY_DN118147_c0_g1;TRINITY_DN118645_c0_g1;TRINITY_DN121904_c1_g2;TRINITY_DN128826_c0_g2;TRINITY_DN129515_c1_g1;TRINITY_DN136993_c2_g6;TRINITY_DN144266_c4_g1;TRINITY_DN149724_c1_g3;TRINITY_DN156337_c3_g3;TRINITY_DN158095_c5_g3;TRINITY_DN158695_c3_g2
GO:0005758	mitochondrial intermembrane space	1	198	0.0432654	0.144598	TRINITY_DN128826_c0_g2
GO:0098805	whole membrane	4	6311	0.0448537	0.146062	TRINITY_DN103924_c0_g1;TRINITY_DN118645_c0_g1;TRINITY_DN121904_c1_g2;TRINITY_DN156337_c3_g3
GO:0060170	ciliary membrane	1	215	0.0468979	0.148901	TRINITY_DN156337_c3_g3
GO:0001669	acrosomal vesicle	1	229	0.0498797	0.15147	TRINITY_DN118645_c0_g1
Go cell component categories significantly enriched by down-regulated genes
GO:0070469	respiratory chain	7	291	1.30295e-12	1.99352e-10	TRINITY_DN118882_c2_g1;TRINITY_DN125226_c1_g1;TRINITY_DN125991_c1_g1;TRINITY_DN127405_c0_g1;TRINITY_DN127491_c2_g1;TRINITY_DN132220_c1_g1;TRINITY_DN151161_c0_g1
GO:0070069	cytochrome complex	4	111	2.77829e-08	2.12539e-06	TRINITY_DN125991_c1_g1;TRINITY_DN127405_c0_g1;TRINITY_DN127491_c2_g1;TRINITY_DN151161_c0_g1
GO:0005743	mitochondrial inner membrane	7	1466	9.48214e-08	4.83589e-06	TRINITY_DN118882_c2_g1;TRINITY_DN125226_c1_g1;TRINITY_DN125991_c1_g1;TRINITY_DN127405_c0_g1;TRINITY_DN127491_c2_g1;TRINITY_DN132220_c1_g1;TRINITY_DN151161_c0_g1
GO:0019866	organelle inner membrane	7	1655	2.15501e-07	8.2429e-06	TRINITY_DN118882_c2_g1;TRINITY_DN125226_c1_g1;TRINITY_DN125991_c1_g1;TRINITY_DN127405_c0_g1;TRINITY_DN127491_c2_g1;TRINITY_DN132220_c1_g1;TRINITY_DN151161_c0_g1
GO:0098803	respiratory chain complex	4	229	5.06948e-07	1.55126e-05	TRINITY_DN125991_c1_g1;TRINITY_DN127405_c0_g1;TRINITY_DN127491_c2_g1;TRINITY_DN151161_c0_g1
GO:0031966	mitochondrial membrane	7	2010	7.96264e-07	2.03047e-05	TRINITY_DN118882_c2_g1;TRINITY_DN125226_c1_g1;TRINITY_DN125991_c1_g1;TRINITY_DN127405_c0_g1;TRINITY_DN127491_c2_g1;TRINITY_DN132220_c1_g1;TRINITY_DN151161_c0_g1
GO:0005740	mitochondrial envelope	7	2129	1.16963e-06	2.55648e-05	TRINITY_DN118882_c2_g1;TRINITY_DN125226_c1_g1;TRINITY_DN125991_c1_g1;TRINITY_DN127405_c0_g1;TRINITY_DN127491_c2_g1;TRINITY_DN132220_c1_g1;TRINITY_DN151161_c0_g1
GO:0044429	mitochondrial part	7	2927	9.59861e-06	0.000183573	TRINITY_DN118882_c2_g1;TRINITY_DN125226_c1_g1;TRINITY_DN125991_c1_g1;TRINITY_DN127405_c0_g1;TRINITY_DN127491_c2_g1;TRINITY_DN132220_c1_g1;TRINITY_DN151161_c0_g1
GO:0031967	organelle envelope	7	3502	3.0776e-05	0.000495668	TRINITY_DN118882_c2_g1;TRINITY_DN125226_c1_g1;TRINITY_DN125991_c1_g1;TRINITY_DN127405_c0_g1;TRINITY_DN127491_c2_g1;TRINITY_DN132220_c1_g1;TRINITY_DN151161_c0_g1
GO:0031975	envelope	7	3530	3.23966e-05	0.000495668	TRINITY_DN118882_c2_g1;TRINITY_DN125226_c1_g1;TRINITY_DN125991_c1_g1;TRINITY_DN127405_c0_g1;TRINITY_DN127491_c2_g1;TRINITY_DN132220_c1_g1;TRINITY_DN151161_c0_g1
GO:0045275	respiratory chain complex III	2	31	3.59263e-05	0.000499702	TRINITY_DN125991_c1_g1;TRINITY_DN127405_c0_g1
GO:0031090	organelle membrane	10	9141	6.03428e-05	0.000769371	TRINITY_DN118882_c2_g1;TRINITY_DN125226_c1_g1;TRINITY_DN125991_c1_g1;TRINITY_DN127405_c0_g1;TRINITY_DN127491_c2_g1;TRINITY_DN129834_c2_g2;TRINITY_DN132220_c1_g1;TRINITY_DN143444_c2_g4;TRINITY_DN151161_c0_g1;TRINITY_DN151401_c5_g2
GO:0045277	respiratory chain complex IV	2	72	0.000196108	0.00230804	TRINITY_DN127491_c2_g1;TRINITY_DN151161_c0_g1
GO:0044446	intracellular organelle part	15	25240	0.000229373	0.00250672	TRINITY_DN109551_c0_g1;TRINITY_DN118882_c2_g1;TRINITY_DN125226_c1_g1;TRINITY_DN125991_c1_g1;TRINITY_DN127405_c0_g1;TRINITY_DN127491_c2_g1;TRINITY_DN129834_c2_g2;TRINITY_DN130872_c5_g2;TRINITY_DN132220_c1_g1;TRINITY_DN137823_c2_g2;TRINITY_DN142061_c1_g3;TRINITY_DN143444_c2_g4;TRINITY_DN151161_c0_g1;TRINITY_DN151401_c5_g2;TRINITY_DN153079_c1_g2
GO:0044422	organelle part	15	25896	0.000321556	0.00327987	TRINITY_DN109551_c0_g1;TRINITY_DN118882_c2_g1;TRINITY_DN125226_c1_g1;TRINITY_DN125991_c1_g1;TRINITY_DN127405_c0_g1;TRINITY_DN127491_c2_g1;TRINITY_DN129834_c2_g2;TRINITY_DN130872_c5_g2;TRINITY_DN132220_c1_g1;TRINITY_DN137823_c2_g2;TRINITY_DN142061_c1_g3;TRINITY_DN143444_c2_g4;TRINITY_DN151161_c0_g1;TRINITY_DN151401_c5_g2;TRINITY_DN153079_c1_g2
GO:0005739	mitochondrion	7	5678	0.000638919	0.00610967	TRINITY_DN118882_c2_g1;TRINITY_DN125226_c1_g1;TRINITY_DN125991_c1_g1;TRINITY_DN127405_c0_g1;TRINITY_DN127491_c2_g1;TRINITY_DN132220_c1_g1;TRINITY_DN151161_c0_g1
GO:0044444	cytoplasmic part	14	25169	0.00131198	0.0118078	TRINITY_DN109551_c0_g1;TRINITY_DN118882_c2_g1;TRINITY_DN125226_c1_g1;TRINITY_DN125991_c1_g1;TRINITY_DN127405_c0_g1;TRINITY_DN127491_c2_g1;TRINITY_DN129834_c2_g2;TRINITY_DN132220_c1_g1;TRINITY_DN137823_c2_g2;TRINITY_DN142061_c1_g3;TRINITY_DN143444_c2_g4;TRINITY_DN151161_c0_g1;TRINITY_DN151401_c5_g2;TRINITY_DN153079_c1_g2
GO:0043229	intracellular organelle	17	39744	0.00304738	0.0259028	TRINITY_DN107569_c0_g1;TRINITY_DN109551_c0_g1;TRINITY_DN113447_c0_g2;TRINITY_DN118882_c2_g1;TRINITY_DN125226_c1_g1;TRINITY_DN125991_c1_g1;TRINITY_DN127405_c0_g1;TRINITY_DN127491_c2_g1;TRINITY_DN129834_c2_g2;TRINITY_DN130872_c5_g2;TRINITY_DN132220_c1_g1;TRINITY_DN137823_c2_g2;TRINITY_DN142061_c1_g3;TRINITY_DN143444_c2_g4;TRINITY_DN151161_c0_g1;TRINITY_DN151401_c5_g2;TRINITY_DN153079_c1_g2
GO:0005737	cytoplasm	16	35328	0.00343468	0.0276582	TRINITY_DN107569_c0_g1;TRINITY_DN109551_c0_g1;TRINITY_DN118882_c2_g1;TRINITY_DN121071_c1_g1;TRINITY_DN125226_c1_g1;TRINITY_DN125991_c1_g1;TRINITY_DN127405_c0_g1;TRINITY_DN127491_c2_g1;TRINITY_DN129834_c2_g2;TRINITY_DN132220_c1_g1;TRINITY_DN137823_c2_g2;TRINITY_DN142061_c1_g3;TRINITY_DN143444_c2_g4;TRINITY_DN151161_c0_g1;TRINITY_DN151401_c5_g2;TRINITY_DN153079_c1_g2
GO:0044424	intracellular part	18	46604	0.00468372	0.0358305	TRINITY_DN107569_c0_g1;TRINITY_DN109551_c0_g1;TRINITY_DN113447_c0_g2;TRINITY_DN118882_c2_g1;TRINITY_DN121071_c1_g1;TRINITY_DN125226_c1_g1;TRINITY_DN125991_c1_g1;TRINITY_DN127405_c0_g1;TRINITY_DN127491_c2_g1;TRINITY_DN129834_c2_g2;TRINITY_DN130872_c5_g2;TRINITY_DN132220_c1_g1;TRINITY_DN137823_c2_g2;TRINITY_DN142061_c1_g3;TRINITY_DN143444_c2_g4;TRINITY_DN151161_c0_g1;TRINITY_DN151401_c5_g2;TRINITY_…
GO:0072534	perineuronal net	1	19	0.00543442	0.0395937	TRINITY_DN121071_c1_g1
GO:1990204	oxidoreductase complex	2	431	0.00668991	0.0465253	TRINITY_DN125991_c1_g1;TRINITY_DN127405_c0_g1
GO:0043226	organelle	17	42562	0.00873764	0.0570814	TRINITY_DN107569_c0_g1;TRINITY_DN109551_c0_g1;TRINITY_DN113447_c0_g2;TRINITY_DN118882_c2_g1;TRINITY_DN125226_c1_g1;TRINITY_DN125991_c1_g1;TRINITY_DN127405_c0_g1;TRINITY_DN127491_c2_g1;TRINITY_DN129834_c2_g2;TRINITY_DN130872_c5_g2;TRINITY_DN132220_c1_g1;TRINITY_DN137823_c2_g2;TRINITY_DN142061_c1_g3;TRINITY_DN143444_c2_g4;TRINITY_DN151161_c0_g1;TRINITY_DN151401_c5_g2;TRINITY_DN153079_c1_g2
GO:0005622	intracellular	18	48312	0.00895394	0.0570814	TRINITY_DN107569_c0_g1;TRINITY_DN109551_c0_g1;TRINITY_DN113447_c0_g2;TRINITY_DN118882_c2_g1;TRINITY_DN121071_c1_g1;TRINITY_DN125226_c1_g1;TRINITY_DN125991_c1_g1;TRINITY_DN127405_c0_g1;TRINITY_DN127491_c2_g1;TRINITY_DN129834_c2_g2;TRINITY_DN130872_c5_g2;TRINITY_DN132220_c1_g1;TRINITY_DN137823_c2_g2;TRINITY_DN142061_c1_g3;TRINITY_DN143444_c2_g4;TRINITY_DN151161_c0_g1;TRINITY_DN151401_c5_g2;TRINITY_…
GO:0035145	exon-exon junction complex	1	43	0.0122591	0.0750257	TRINITY_DN153079_c1_g2
GO:0005868	cytoplasmic dynein complex	1	60	0.0170665	0.10043	TRINITY_DN109551_c0_g1
GO:0098796	membrane protein complex	4	3789	0.020498	0.116156	TRINITY_DN125991_c1_g1;TRINITY_DN127405_c0_g1;TRINITY_DN127491_c2_g1;TRINITY_DN151161_c0_g1
GO:0036464	cytoplasmic ribonucleoprotein granule	2	817	0.0225462	0.123199	TRINITY_DN109551_c0_g1;TRINITY_DN137823_c2_g2
GO:0016021	integral component of membrane	10	19144	0.0235205	0.123237	TRINITY_DN118882_c2_g1;TRINITY_DN121071_c1_g1;TRINITY_DN125226_c1_g1;TRINITY_DN125991_c1_g1;TRINITY_DN127405_c0_g1;TRINITY_DN127491_c2_g1;TRINITY_DN129834_c2_g2;TRINITY_DN132220_c1_g1;TRINITY_DN151161_c0_g1;TRINITY_DN151401_c5_g2
GO:0035770	ribonucleoprotein granule	2	848	0.0241642	0.123237	TRINITY_DN109551_c0_g1;TRINITY_DN137823_c2_g2
GO:0031224	intrinsic component of membrane	10	19475	0.0265237	0.130907	TRINITY_DN118882_c2_g1;TRINITY_DN121071_c1_g1;TRINITY_DN125226_c1_g1;TRINITY_DN125991_c1_g1;TRINITY_DN127405_c0_g1;TRINITY_DN127491_c2_g1;TRINITY_DN129834_c2_g2;TRINITY_DN132220_c1_g1;TRINITY_DN151161_c0_g1;TRINITY_DN151401_c5_g2
GO:0045171	intercellular bridge	1	112	0.0316345	0.151252	TRINITY_DN107569_c0_g1
GO:0044425	membrane part	11	23666	0.0373902	0.173354	TRINITY_DN118882_c2_g1;TRINITY_DN121071_c1_g1;TRINITY_DN125226_c1_g1;TRINITY_DN125991_c1_g1;TRINITY_DN127405_c0_g1;TRINITY_DN127491_c2_g1;TRINITY_DN129834_c2_g2;TRINITY_DN132220_c1_g1;TRINITY_DN143444_c2_g4;TRINITY_DN151161_c0_g1;TRINITY_DN151401_c5_g2
GO:1902495	transmembrane transporter complex	2	1140	0.04159	0.184702	TRINITY_DN125991_c1_g1;TRINITY_DN127405_c0_g1
GO:1990351	transporter complex	2	1150	0.0422522	0.184702	TRINITY_DN125991_c1_g1;TRINITY_DN127405_c0_g1
GO:0043231	intracellular membrane-bounded organelle	14	34744	0.0436533	0.185527	TRINITY_DN109551_c0_g1;TRINITY_DN113447_c0_g2;TRINITY_DN118882_c2_g1;TRINITY_DN125226_c1_g1;TRINITY_DN125991_c1_g1;TRINITY_DN127405_c0_g1;TRINITY_DN127491_c2_g1;TRINITY_DN129834_c2_g2;TRINITY_DN132220_c1_g1;TRINITY_DN137823_c2_g2;TRINITY_DN143444_c2_g4;TRINITY_DN151161_c0_g1;TRINITY_DN151401_c5_g2;TRINITY_DN153079_c1_g2
GO:0016020	membrane	13	31284	0.0466915	0.193076	TRINITY_DN107569_c0_g1;TRINITY_DN118882_c2_g1;TRINITY_DN121071_c1_g1;TRINITY_DN125226_c1_g1;TRINITY_DN125991_c1_g1;TRINITY_DN127405_c0_g1;TRINITY_DN127491_c2_g1;TRINITY_DN129834_c2_g2;TRINITY_DN132220_c1_g1;TRINITY_DN143444_c2_g4;TRINITY_DN151161_c0_g1;TRINITY_DN151401_c5_g2;TRINITY_DN153079_c1_g2
GO:0044464	cell part	18	53103	0.0491237	0.197788	TRINITY_DN107569_c0_g1;TRINITY_DN109551_c0_g1;TRINITY_DN113447_c0_g2;TRINITY_DN118882_c2_g1;TRINITY_DN121071_c1_g1;TRINITY_DN125226_c1_g1;TRINITY_DN125991_c1_g1;TRINITY_DN127405_c0_g1;TRINITY_DN127491_c2_g1;TRINITY_DN129834_c2_g2;TRINITY_DN130872_c5_g2;TRINITY_DN132220_c1_g1;TRINITY_DN137823_c2_g2;TRINITY_DN142061_c1_g3;TRINITY_DN143444_c2_g4;TRINITY_DN151161_c0_g1;TRINITY_DN151401_c5_g2;TRINITY_…

## Sheet: Sleep vs Wake
Table S1. GO cell component enrichment data of six pairwise comparisons.
Go cell component categories significantly enriched by up-regulated genes
GO ID	Description	out (10)	All (62779)	pvalue	p.adjust	Genes
GO:0033573	high-affinity iron permease complex	1	1	0.000159289	0.0141767	TRINITY_DN141684_c0_g3
GO:0048471	perinuclear region of cytoplasm	3	2081	0.00366368	0.10215	TRINITY_DN145767_c0_g1;TRINITY_DN145767_c0_g2;TRINITY_DN153697_c1_g2
GO:0071541	eukaryotic translation initiation factor 3 complex, eIF3m	1	27	0.00429279	0.10215	TRINITY_DN147929_c0_g3
GO:0042612	MHC class I protein complex	1	45	0.00714544	0.10215	TRINITY_DN130186_c0_g1
GO:0033290	eukaryotic 48S preinitiation complex	1	52	0.00825281	0.10215	TRINITY_DN147929_c0_g3
GO:0005852	eukaryotic translation initiation factor 3 complex	1	55	0.00872706	0.10215	TRINITY_DN147929_c0_g3
GO:0016282	eukaryotic 43S preinitiation complex	1	56	0.00888509	0.10215	TRINITY_DN147929_c0_g3
GO:0070993	translation preinitiation complex	1	58	0.0092011	0.10215	TRINITY_DN147929_c0_g3
GO:0042611	MHC protein complex	1	69	0.0109375	0.10215	TRINITY_DN130186_c0_g1
GO:0005639	integral component of nuclear inner membrane	1	86	0.0136157	0.10215	TRINITY_DN153697_c1_g2
GO:0031229	intrinsic component of nuclear inner membrane	1	86	0.0136157	0.10215	TRINITY_DN153697_c1_g2
GO:0044453	nuclear membrane part	1	87	0.013773	0.10215	TRINITY_DN153697_c1_g2
GO:0098797	plasma membrane protein complex	2	1651	0.0270349	0.171637	TRINITY_DN130186_c0_g1;TRINITY_DN141684_c0_g3
GO:0019866	organelle inner membrane	2	1655	0.0271568	0.171637	TRINITY_DN118882_c2_g1;TRINITY_DN153697_c1_g2
GO:0005637	nuclear inner membrane	1	184	0.0289277	0.171637	TRINITY_DN153697_c1_g2
GO:0031090	organelle membrane	4	9141	0.0453913	0.23731	TRINITY_DN118882_c2_g1;TRINITY_DN145767_c0_g1;TRINITY_DN145767_c0_g2;TRINITY_DN153697_c1_g2
GO:0070469	respiratory chain	1	291	0.0454012	0.23731	TRINITY_DN118882_c2_g1
GO:0022625	cytosolic large ribosomal subunit	1	308	0.0479953	0.23731	TRINITY_DN143281_c11_g3
Go cell component categories significantly enriched by down-regulated genes
GO:0045298	tubulin complex	1	11	0.00140096	0.121884	TRINITY_DN124214_c3_g2
GO:0097381	photoreceptor disc membrane	1	23	0.00292732	0.127339	TRINITY_DN156337_c3_g3
GO:0042629	mast cell granule	1	40	0.00508618	0.147499	TRINITY_DN151017_c1_g1
GO:0022627	cytosolic small ribosomal subunit	1	155	0.0195831	0.372094	TRINITY_DN119995_c2_g3
GO:0001750	photoreceptor outer segment	1	175	0.0220853	0.372094	TRINITY_DN156337_c3_g3
GO:0060170	ciliary membrane	1	215	0.027073	0.372094	TRINITY_DN156337_c3_g3
GO:0015935	small ribosomal subunit	1	240	0.030179	0.372094	TRINITY_DN119995_c2_g3
GO:0031513	nonmotile primary cilium	1	358	0.0447226	0.372094	TRINITY_DN156337_c3_g3
GO:0072372	primary cilium	1	358	0.0447226	0.372094	TRINITY_DN156337_c3_g3
GO:0098588	bounding membrane of organelle	3	6792	0.0466849	0.372094	TRINITY_DN151017_c1_g1;TRINITY_DN155798_c8_g1;TRINITY_DN156337_c3_g3
GO:0030658	transport vesicle membrane	1	377	0.0470464	0.372094	TRINITY_DN151017_c1_g1

## Sheet: Wake vs Activity
Table S1. GO cell component enrichment data of six pairwise comparisons.
Go cell component categories significantly enriched by up-regulated genes
GO ID	Description	out (19)	All (62779)	pvalue	p.adjust	Genes
GO:0070069	cytochrome complex	7	111	2.20626e-15	2.95639e-13	TRINITY_DN116599_c0_g1;TRINITY_DN117845_c2_g1;TRINITY_DN125419_c1_g1;TRINITY_DN125964_c1_g1;TRINITY_DN127719_c0_g3;TRINITY_DN128115_c1_g2;TRINITY_DN130260_c2_g1
GO:0070469	respiratory chain	8	291	1.3993e-14	9.37528e-13	TRINITY_DN116599_c0_g1;TRINITY_DN117845_c2_g1;TRINITY_DN125419_c1_g1;TRINITY_DN125964_c1_g1;TRINITY_DN127179_c0_g1;TRINITY_DN127719_c0_g3;TRINITY_DN128115_c1_g2;TRINITY_DN130260_c2_g1
GO:0045277	respiratory chain complex IV	6	72	4.92868e-14	2.20148e-12	TRINITY_DN116599_c0_g1;TRINITY_DN117845_c2_g1;TRINITY_DN125419_c1_g1;TRINITY_DN125964_c1_g1;TRINITY_DN128115_c1_g2;TRINITY_DN130260_c2_g1
GO:0098803	respiratory chain complex	7	229	3.80419e-13	1.2744e-11	TRINITY_DN116599_c0_g1;TRINITY_DN117845_c2_g1;TRINITY_DN125419_c1_g1;TRINITY_DN125964_c1_g1;TRINITY_DN127719_c0_g3;TRINITY_DN128115_c1_g2;TRINITY_DN130260_c2_g1
GO:0005743	mitochondrial inner membrane	10	1466	3.56835e-12	9.56317e-11	TRINITY_DN116599_c0_g1;TRINITY_DN117845_c2_g1;TRINITY_DN125419_c1_g1;TRINITY_DN125934_c6_g1;TRINITY_DN125964_c1_g1;TRINITY_DN127179_c0_g1;TRINITY_DN127719_c0_g3;TRINITY_DN128115_c1_g2;TRINITY_DN130260_c2_g1;TRINITY_DN141379_c2_g1
GO:0019866	organelle inner membrane	10	1655	1.17411e-11	2.62217e-10	TRINITY_DN116599_c0_g1;TRINITY_DN117845_c2_g1;TRINITY_DN125419_c1_g1;TRINITY_DN125934_c6_g1;TRINITY_DN125964_c1_g1;TRINITY_DN127179_c0_g1;TRINITY_DN127719_c0_g3;TRINITY_DN128115_c1_g2;TRINITY_DN130260_c2_g1;TRINITY_DN141379_c2_g1
GO:0031966	mitochondrial membrane	10	2010	7.85556e-11	1.50378e-09	TRINITY_DN116599_c0_g1;TRINITY_DN117845_c2_g1;TRINITY_DN125419_c1_g1;TRINITY_DN125934_c6_g1;TRINITY_DN125964_c1_g1;TRINITY_DN127179_c0_g1;TRINITY_DN127719_c0_g3;TRINITY_DN128115_c1_g2;TRINITY_DN130260_c2_g1;TRINITY_DN141379_c2_g1
GO:0044429	mitochondrial part	11	2927	1.18654e-10	1.98746e-09	TRINITY_DN116599_c0_g1;TRINITY_DN117845_c2_g1;TRINITY_DN125419_c1_g1;TRINITY_DN125934_c6_g1;TRINITY_DN125964_c1_g1;TRINITY_DN127179_c0_g1;TRINITY_DN127719_c0_g3;TRINITY_DN128115_c1_g2;TRINITY_DN130260_c2_g1;TRINITY_DN141379_c2_g1;TRINITY_DN157107_c3_g2
GO:0005740	mitochondrial envelope	10	2129	1.37591e-10	2.04857e-09	TRINITY_DN116599_c0_g1;TRINITY_DN117845_c2_g1;TRINITY_DN125419_c1_g1;TRINITY_DN125934_c6_g1;TRINITY_DN125964_c1_g1;TRINITY_DN127179_c0_g1;TRINITY_DN127719_c0_g3;TRINITY_DN128115_c1_g2;TRINITY_DN130260_c2_g1;TRINITY_DN141379_c2_g1
GO:0031967	organelle envelope	10	3502	1.6704e-08	2.19533e-07	TRINITY_DN116599_c0_g1;TRINITY_DN117845_c2_g1;TRINITY_DN125419_c1_g1;TRINITY_DN125934_c6_g1;TRINITY_DN125964_c1_g1;TRINITY_DN127179_c0_g1;TRINITY_DN127719_c0_g3;TRINITY_DN128115_c1_g2;TRINITY_DN130260_c2_g1;TRINITY_DN141379_c2_g1
GO:0031975	envelope	10	3530	1.80214e-08	2.19533e-07	TRINITY_DN116599_c0_g1;TRINITY_DN117845_c2_g1;TRINITY_DN125419_c1_g1;TRINITY_DN125934_c6_g1;TRINITY_DN125964_c1_g1;TRINITY_DN127179_c0_g1;TRINITY_DN127719_c0_g3;TRINITY_DN128115_c1_g2;TRINITY_DN130260_c2_g1;TRINITY_DN141379_c2_g1
GO:0005739	mitochondrion	11	5678	1.24547e-07	1.39077e-06	TRINITY_DN116599_c0_g1;TRINITY_DN117845_c2_g1;TRINITY_DN125419_c1_g1;TRINITY_DN125934_c6_g1;TRINITY_DN125964_c1_g1;TRINITY_DN127179_c0_g1;TRINITY_DN127719_c0_g3;TRINITY_DN128115_c1_g2;TRINITY_DN130260_c2_g1;TRINITY_DN141379_c2_g1;TRINITY_DN157107_c3_g2
GO:0031090	organelle membrane	13	9141	1.49429e-07	1.54027e-06	TRINITY_DN116599_c0_g1;TRINITY_DN117845_c2_g1;TRINITY_DN125419_c1_g1;TRINITY_DN125934_c6_g1;TRINITY_DN125964_c1_g1;TRINITY_DN127179_c0_g1;TRINITY_DN127719_c0_g3;TRINITY_DN128115_c1_g2;TRINITY_DN130260_c2_g1;TRINITY_DN137456_c1_g1;TRINITY_DN139237_c0_g1;TRINITY_DN141379_c2_g1;TRINITY_DN154874_c1_g1
GO:0098796	membrane protein complex	9	3789	5.58123e-07	5.34204e-06	TRINITY_DN116599_c0_g1;TRINITY_DN117845_c2_g1;TRINITY_DN125419_c1_g1;TRINITY_DN125934_c6_g1;TRINITY_DN125964_c1_g1;TRINITY_DN127719_c0_g3;TRINITY_DN128115_c1_g2;TRINITY_DN130260_c2_g1;TRINITY_DN141379_c2_g1
GO:0098800	inner mitochondrial membrane protein complex	3	293	9.22503e-05	0.000824102	TRINITY_DN125419_c1_g1;TRINITY_DN125934_c6_g1;TRINITY_DN141379_c2_g1
GO:0005753	mitochondrial proton-transporting ATP synthase complex	2	62	0.000162328	0.00135949	TRINITY_DN125934_c6_g1;TRINITY_DN141379_c2_g1
GO:0098798	mitochondrial protein complex	3	393	0.000218966	0.00172597	TRINITY_DN125419_c1_g1;TRINITY_DN125934_c6_g1;TRINITY_DN141379_c2_g1
GO:0045259	proton-transporting ATP synthase complex	2	77	0.000250496	0.0018648	TRINITY_DN125934_c6_g1;TRINITY_DN141379_c2_g1
GO:0044455	mitochondrial membrane part	3	497	0.000434842	0.00306678	TRINITY_DN125419_c1_g1;TRINITY_DN125934_c6_g1;TRINITY_DN141379_c2_g1
GO:0044446	intracellular organelle part	15	25240	0.000682089	0.00456999	TRINITY_DN116338_c0_g1;TRINITY_DN116599_c0_g1;TRINITY_DN117845_c2_g1;TRINITY_DN125419_c1_g1;TRINITY_DN125934_c6_g1;TRINITY_DN125964_c1_g1;TRINITY_DN127179_c0_g1;TRINITY_DN127719_c0_g3;TRINITY_DN128115_c1_g2;TRINITY_DN130260_c2_g1;TRINITY_DN137456_c1_g1;TRINITY_DN139237_c0_g1;TRINITY_DN141379_c2_g1;TRINITY_DN154874_c1_g1;TRINITY_DN157107_c3_g2
GO:0016469	proton-transporting two-sector ATPase complex	2	149	0.000931761	0.00573495	TRINITY_DN125934_c6_g1;TRINITY_DN141379_c2_g1
GO:0044422	organelle part	15	25896	0.000941559	0.00573495	TRINITY_DN116338_c0_g1;TRINITY_DN116599_c0_g1;TRINITY_DN117845_c2_g1;TRINITY_DN125419_c1_g1;TRINITY_DN125934_c6_g1;TRINITY_DN125964_c1_g1;TRINITY_DN127179_c0_g1;TRINITY_DN127719_c0_g3;TRINITY_DN128115_c1_g2;TRINITY_DN130260_c2_g1;TRINITY_DN137456_c1_g1;TRINITY_DN139237_c0_g1;TRINITY_DN141379_c2_g1;TRINITY_DN154874_c1_g1;TRINITY_DN157107_c3_g2
GO:0044425	membrane part	14	23666	0.00157632	0.0091838	TRINITY_DN116599_c0_g1;TRINITY_DN117845_c2_g1;TRINITY_DN125419_c1_g1;TRINITY_DN125934_c6_g1;TRINITY_DN125964_c1_g1;TRINITY_DN127179_c0_g1;TRINITY_DN127719_c0_g3;TRINITY_DN128115_c1_g2;TRINITY_DN130260_c2_g1;TRINITY_DN137456_c1_g1;TRINITY_DN139237_c0_g1;TRINITY_DN141379_c2_g1;TRINITY_DN150807_c0_g1;TRINITY_DN154874_c1_g1
GO:0043231	intracellular membrane-bounded organelle	17	34744	0.00167403	0.00934669	TRINITY_DN116338_c0_g1;TRINITY_DN116599_c0_g1;TRINITY_DN117845_c2_g1;TRINITY_DN124304_c1_g1;TRINITY_DN125419_c1_g1;TRINITY_DN125546_c0_g1;TRINITY_DN125934_c6_g1;TRINITY_DN125964_c1_g1;TRINITY_DN127179_c0_g1;TRINITY_DN127719_c0_g3;TRINITY_DN128115_c1_g2;TRINITY_DN130260_c2_g1;TRINITY_DN137456_c1_g1;TRINITY_DN139237_c0_g1;TRINITY_DN141379_c2_g1;TRINITY_DN154874_c1_g1;TRINITY_DN157107_c3_g2
GO:0043229	intracellular organelle	18	39744	0.00202675	0.0108634	TRINITY_DN116338_c0_g1;TRINITY_DN116599_c0_g1;TRINITY_DN117845_c2_g1;TRINITY_DN124304_c1_g1;TRINITY_DN125419_c1_g1;TRINITY_DN125546_c0_g1;TRINITY_DN125934_c6_g1;TRINITY_DN125964_c1_g1;TRINITY_DN127179_c0_g1;TRINITY_DN127719_c0_g3;TRINITY_DN128115_c1_g2;TRINITY_DN130260_c2_g1;TRINITY_DN137456_c1_g1;TRINITY_DN139237_c0_g1;TRINITY_DN141379_c2_g1;TRINITY_DN150807_c0_g1;TRINITY_DN154874_c1_g1;TRINITY_…
GO:0044444	cytoplasmic part	14	25169	0.00314237	0.0161953	TRINITY_DN116599_c0_g1;TRINITY_DN117845_c2_g1;TRINITY_DN125419_c1_g1;TRINITY_DN125934_c6_g1;TRINITY_DN125964_c1_g1;TRINITY_DN127179_c0_g1;TRINITY_DN127719_c0_g3;TRINITY_DN128115_c1_g2;TRINITY_DN130260_c2_g1;TRINITY_DN137456_c1_g1;TRINITY_DN139237_c0_g1;TRINITY_DN141379_c2_g1;TRINITY_DN154874_c1_g1;TRINITY_DN157107_c3_g2
GO:0016021	integral component of membrane	12	19144	0.00328397	0.0162982	TRINITY_DN116599_c0_g1;TRINITY_DN117845_c2_g1;TRINITY_DN125419_c1_g1;TRINITY_DN125934_c6_g1;TRINITY_DN125964_c1_g1;TRINITY_DN127179_c0_g1;TRINITY_DN127719_c0_g3;TRINITY_DN128115_c1_g2;TRINITY_DN130260_c2_g1;TRINITY_DN137456_c1_g1;TRINITY_DN139237_c0_g1;TRINITY_DN154874_c1_g1
GO:0031224	intrinsic component of membrane	12	19475	0.00385083	0.018429	TRINITY_DN116599_c0_g1;TRINITY_DN117845_c2_g1;TRINITY_DN125419_c1_g1;TRINITY_DN125934_c6_g1;TRINITY_DN125964_c1_g1;TRINITY_DN127179_c0_g1;TRINITY_DN127719_c0_g3;TRINITY_DN128115_c1_g2;TRINITY_DN130260_c2_g1;TRINITY_DN137456_c1_g1;TRINITY_DN139237_c0_g1;TRINITY_DN154874_c1_g1
GO:0000275	mitochondrial proton-transporting ATP synthase complex, catalytic core F(1)	1	14	0.0042292	0.0195418	TRINITY_DN141379_c2_g1
GO:0043227	membrane-bounded organelle	17	37949	0.00607604	0.0268768	TRINITY_DN116338_c0_g1;TRINITY_DN116599_c0_g1;TRINITY_DN117845_c2_g1;TRINITY_DN124304_c1_g1;TRINITY_DN125419_c1_g1;TRINITY_DN125546_c0_g1;TRINITY_DN125934_c6_g1;TRINITY_DN125964_c1_g1;TRINITY_DN127179_c0_g1;TRINITY_DN127719_c0_g3;TRINITY_DN128115_c1_g2;TRINITY_DN130260_c2_g1;TRINITY_DN137456_c1_g1;TRINITY_DN139237_c0_g1;TRINITY_DN141379_c2_g1;TRINITY_DN154874_c1_g1;TRINITY_DN157107_c3_g2
GO:0043226	organelle	18	42562	0.00621776	0.0268768	TRINITY_DN116338_c0_g1;TRINITY_DN116599_c0_g1;TRINITY_DN117845_c2_g1;TRINITY_DN124304_c1_g1;TRINITY_DN125419_c1_g1;TRINITY_DN125546_c0_g1;TRINITY_DN125934_c6_g1;TRINITY_DN125964_c1_g1;TRINITY_DN127179_c0_g1;TRINITY_DN127719_c0_g3;TRINITY_DN128115_c1_g2;TRINITY_DN130260_c2_g1;TRINITY_DN137456_c1_g1;TRINITY_DN139237_c0_g1;TRINITY_DN141379_c2_g1;TRINITY_DN150807_c0_g1;TRINITY_DN154874_c1_g1;TRINITY_…
GO:0043234	protein complex	9	12524	0.00653478	0.0273644	TRINITY_DN116599_c0_g1;TRINITY_DN117845_c2_g1;TRINITY_DN125419_c1_g1;TRINITY_DN125934_c6_g1;TRINITY_DN125964_c1_g1;TRINITY_DN127719_c0_g3;TRINITY_DN128115_c1_g2;TRINITY_DN130260_c2_g1;TRINITY_DN141379_c2_g1
GO:0005751	mitochondrial respiratory chain complex IV	1	23	0.00693901	0.0281766	TRINITY_DN125419_c1_g1
GO:0045261	proton-transporting ATP synthase complex, catalytic core F(1)	1	24	0.00723967	0.0285328	TRINITY_DN141379_c2_g1
GO:0016020	membrane	15	31284	0.00923031	0.0339911	TRINITY_DN116599_c0_g1;TRINITY_DN117845_c2_g1;TRINITY_DN125419_c1_g1;TRINITY_DN125546_c0_g1;TRINITY_DN125934_c6_g1;TRINITY_DN125964_c1_g1;TRINITY_DN127179_c0_g1;TRINITY_DN127719_c0_g3;TRINITY_DN128115_c1_g2;TRINITY_DN130260_c2_g1;TRINITY_DN137456_c1_g1;TRINITY_DN139237_c0_g1;TRINITY_DN141379_c2_g1;TRINITY_DN150807_c0_g1;TRINITY_DN154874_c1_g1
GO:0045275	respiratory chain complex III	1	31	0.00934187	0.0339911	TRINITY_DN127719_c0_g3
GO:0032991	macromolecular complex	10	15809	0.0093856	0.0339911	TRINITY_DN116599_c0_g1;TRINITY_DN117845_c2_g1;TRINITY_DN125419_c1_g1;TRINITY_DN125934_c6_g1;TRINITY_DN125964_c1_g1;TRINITY_DN127719_c0_g3;TRINITY_DN128115_c1_g2;TRINITY_DN130260_c2_g1;TRINITY_DN141379_c2_g1;TRINITY_DN157107_c3_g2
GO:0005737	cytoplasm	16	35328	0.0103284	0.0364213	TRINITY_DN116599_c0_g1;TRINITY_DN117845_c2_g1;TRINITY_DN124304_c1_g1;TRINITY_DN125419_c1_g1;TRINITY_DN125546_c0_g1;TRINITY_DN125934_c6_g1;TRINITY_DN125964_c1_g1;TRINITY_DN127179_c0_g1;TRINITY_DN127719_c0_g3;TRINITY_DN128115_c1_g2;TRINITY_DN130260_c2_g1;TRINITY_DN137456_c1_g1;TRINITY_DN139237_c0_g1;TRINITY_DN141379_c2_g1;TRINITY_DN154874_c1_g1;TRINITY_DN157107_c3_g2
GO:0045263	proton-transporting ATP synthase complex, coupling factor F(o)	1	40	0.0120385	0.0413631	TRINITY_DN125934_c6_g1
GO:0033178	proton-transporting two-sector ATPase complex, catalytic domain	1	61	0.0183036	0.0613172	TRINITY_DN141379_c2_g1
GO:0000139	Golgi membrane	3	1959	0.0202326	0.0656914	TRINITY_DN137456_c1_g1;TRINITY_DN139237_c0_g1;TRINITY_DN154874_c1_g1
GO:0033177	proton-transporting two-sector ATPase complex, proton-transporting domain	1	69	0.0206804	0.0656914	TRINITY_DN125934_c6_g1
GO:0000315	organellar large ribosomal subunit	1	72	0.0215703	0.0656914	TRINITY_DN157107_c3_g2
GO:0005762	mitochondrial large ribosomal subunit	1	72	0.0215703	0.0656914	TRINITY_DN157107_c3_g2
GO:0044424	intracellular part	18	46604	0.0264116	0.078648	TRINITY_DN116338_c0_g1;TRINITY_DN116599_c0_g1;TRINITY_DN117845_c2_g1;TRINITY_DN124304_c1_g1;TRINITY_DN125419_c1_g1;TRINITY_DN125546_c0_g1;TRINITY_DN125934_c6_g1;TRINITY_DN125964_c1_g1;TRINITY_DN127179_c0_g1;TRINITY_DN127719_c0_g3;TRINITY_DN128115_c1_g2;TRINITY_DN130260_c2_g1;TRINITY_DN137456_c1_g1;TRINITY_DN139237_c0_g1;TRINITY_DN141379_c2_g1;TRINITY_DN150807_c0_g1;TRINITY_DN154874_c1_g1;TRINITY_…
GO:0044431	Golgi apparatus part	3	2465	0.0366131	0.106656	TRINITY_DN137456_c1_g1;TRINITY_DN139237_c0_g1;TRINITY_DN154874_c1_g1
GO:0030173	integral component of Golgi membrane	1	132	0.0392081	0.111785	TRINITY_DN137456_c1_g1
GO:0031228	intrinsic component of Golgi membrane	1	139	0.0412461	0.115145	TRINITY_DN137456_c1_g1
GO:0005796	Golgi lumen	1	146	0.04328	0.116568	TRINITY_DN154874_c1_g1
GO:0030660	Golgi-associated vesicle membrane	1	147	0.0435703	0.116568	TRINITY_DN154874_c1_g1
GO:0043202	lysosomal lumen	1	152	0.0450201	0.116568	TRINITY_DN154874_c1_g1
GO:0005775	vacuolar lumen	1	155	0.0458891	0.116568	TRINITY_DN154874_c1_g1
GO:0005622	intracellular	18	48312	0.0461054	0.116568	TRINITY_DN116338_c0_g1;TRINITY_DN116599_c0_g1;TRINITY_DN117845_c2_g1;TRINITY_DN124304_c1_g1;TRINITY_DN125419_c1_g1;TRINITY_DN125546_c0_g1;TRINITY_DN125934_c6_g1;TRINITY_DN125964_c1_g1;TRINITY_DN127179_c0_g1;TRINITY_DN127719_c0_g3;TRINITY_DN128115_c1_g2;TRINITY_DN130260_c2_g1;TRINITY_DN137456_c1_g1;TRINITY_DN139237_c0_g1;TRINITY_DN141379_c2_g1;TRINITY_DN150807_c0_g1;TRINITY_DN154874_c1_g1;TRINITY_…
Go cell component categories significantly enriched by down-regulated genes
GO:0022625	cytosolic large ribosomal subunit	2	308	0.00153285	0.0750425	TRINITY_DN120688_c2_g1;TRINITY_DN140088_c2_g5
GO:0005955	calcineurin complex	1	10	0.00190996	0.0750425	TRINITY_DN91647_c0_g1
GO:0031088	platelet dense granule membrane	1	13	0.0024823	0.0750425	TRINITY_DN91647_c0_g1
GO:0022626	cytosolic ribosome	2	484	0.00371956	0.0750425	TRINITY_DN120688_c2_g1;TRINITY_DN140088_c2_g5
GO:0031095	platelet dense tubular network membrane	1	23	0.00438791	0.0750425	TRINITY_DN91647_c0_g1
GO:0015934	large ribosomal subunit	2	559	0.00492366	0.0750425	TRINITY_DN120688_c2_g1;TRINITY_DN140088_c2_g5
GO:0031094	platelet dense tubular network	1	28	0.00533947	0.0750425	TRINITY_DN91647_c0_g1
GO:0008043	intracellular ferritin complex	1	39	0.00742995	0.0750425	TRINITY_DN123652_c2_g4
GO:0042827	platelet dense granule	1	39	0.00742995	0.0750425	TRINITY_DN91647_c0_g1
GO:0070288	ferritin complex	1	39	0.00742995	0.0750425	TRINITY_DN123652_c2_g4
GO:0097452	GAIT complex	1	43	0.00818913	0.0751911	TRINITY_DN140088_c2_g5
GO:0044445	cytosolic part	2	795	0.00971754	0.07568	TRINITY_DN120688_c2_g1;TRINITY_DN140088_c2_g5
GO:0044391	ribosomal subunit	2	796	0.00974099	0.07568	TRINITY_DN120688_c2_g1;TRINITY_DN140088_c2_g5
GO:0005789	endoplasmic reticulum membrane	3	2809	0.0145272	0.104803	TRINITY_DN145767_c0_g1;TRINITY_DN145767_c0_g2;TRINITY_DN91647_c0_g1
GO:0042175	nuclear outer membrane-endoplasmic reticulum membrane network	3	2885	0.015609	0.1051	TRINITY_DN145767_c0_g1;TRINITY_DN145767_c0_g2;TRINITY_DN91647_c0_g1
GO:0044432	endoplasmic reticulum part	3	3240	0.0212709	0.134272	TRINITY_DN145767_c0_g1;TRINITY_DN145767_c0_g2;TRINITY_DN91647_c0_g1
GO:0008287	protein serine/threonine phosphatase complex	1	132	0.0249438	0.139962	TRINITY_DN91647_c0_g1
GO:1903293	phosphatase complex	1	132	0.0249438	0.139962	TRINITY_DN91647_c0_g1
GO:0005840	ribosome	2	1460	0.0305609	0.162455	TRINITY_DN120688_c2_g1;TRINITY_DN140088_c2_g5
GO:0030667	secretory granule membrane	1	174	0.03276	0.165438	TRINITY_DN91647_c0_g1
GO:0005637	nuclear inner membrane	1	184	0.0346125	0.16647	TRINITY_DN91647_c0_g1
GO:0019866	organelle inner membrane	2	1655	0.0384702	0.176613	TRINITY_DN118882_c2_g1;TRINITY_DN91647_c0_g1
GO:0016529	sarcoplasmic reticulum	1	232	0.0434594	0.190844	TRINITY_DN91647_c0_g1
GO:0016528	sarcoplasm	1	261	0.0487684	0.205234	TRINITY_DN91647_c0_g1

## Sheet: Rest vs Activity
Table S1. GO cell component enrichment data of six pairwise comparisons.
Go cell component categories significantly enriched by up-regulated genes
GO ID	Description	out (27)	All (62779)	pvalue	p.adjust	Genes
GO:0070469	respiratory chain	17	291	1.06064e-33	1.25155e-31	TRINITY_DN116599_c0_g1;TRINITY_DN117295_c4_g1;TRINITY_DN117845_c2_g1;TRINITY_DN118235_c0_g1;TRINITY_DN119096_c2_g2;TRINITY_DN121755_c0_g1;TRINITY_DN122260_c1_g1;TRINITY_DN125419_c1_g1;TRINITY_DN125676_c2_g3;TRINITY_DN125964_c1_g1;TRINITY_DN127179_c0_g1;TRINITY_DN127719_c0_g3;TRINITY_DN128115_c1_g2;TRINITY_DN130260_c2_g1;TRINITY_DN134769_c2_g1;TRINITY_DN139660_c3_g2;TRINITY_DN139705_c1_g1
GO:0070069	cytochrome complex	13	111	1.56422e-29	9.22888e-28	TRINITY_DN116599_c0_g1;TRINITY_DN117295_c4_g1;TRINITY_DN117845_c2_g1;TRINITY_DN118235_c0_g1;TRINITY_DN121755_c0_g1;TRINITY_DN122260_c1_g1;TRINITY_DN125419_c1_g1;TRINITY_DN125964_c1_g1;TRINITY_DN127719_c0_g3;TRINITY_DN128115_c1_g2;TRINITY_DN130260_c2_g1;TRINITY_DN134769_c2_g1;TRINITY_DN139705_c1_g1
GO:0045277	respiratory chain complex IV	12	72	3.3721e-29	1.32636e-27	TRINITY_DN116599_c0_g1;TRINITY_DN117295_c4_g1;TRINITY_DN117845_c2_g1;TRINITY_DN118235_c0_g1;TRINITY_DN121755_c0_g1;TRINITY_DN122260_c1_g1;TRINITY_DN125419_c1_g1;TRINITY_DN125964_c1_g1;TRINITY_DN128115_c1_g2;TRINITY_DN130260_c2_g1;TRINITY_DN134769_c2_g1;TRINITY_DN139705_c1_g1
GO:0098803	respiratory chain complex	13	229	2.74761e-25	8.10544e-24	TRINITY_DN116599_c0_g1;TRINITY_DN117295_c4_g1;TRINITY_DN117845_c2_g1;TRINITY_DN118235_c0_g1;TRINITY_DN121755_c0_g1;TRINITY_DN122260_c1_g1;TRINITY_DN125419_c1_g1;TRINITY_DN125964_c1_g1;TRINITY_DN127719_c0_g3;TRINITY_DN128115_c1_g2;TRINITY_DN130260_c2_g1;TRINITY_DN134769_c2_g1;TRINITY_DN139705_c1_g1
GO:0031966	mitochondrial membrane	19	2010	6.40391e-23	1.51132e-21	TRINITY_DN116599_c0_g1;TRINITY_DN117295_c4_g1;TRINITY_DN117845_c2_g1;TRINITY_DN118235_c0_g1;TRINITY_DN119096_c2_g2;TRINITY_DN121755_c0_g1;TRINITY_DN122260_c1_g1;TRINITY_DN125419_c1_g1;TRINITY_DN125676_c2_g3;TRINITY_DN125934_c6_g1;TRINITY_DN125964_c1_g1;TRINITY_DN127179_c0_g1;TRINITY_DN127719_c0_g3;TRINITY_DN128115_c1_g2;TRINITY_DN130260_c2_g1;TRINITY_DN134769_c2_g1;TRINITY_DN139660_c3_g2;TRINITY_…
GO:0005740	mitochondrial envelope	19	2129	1.89095e-22	3.71887e-21	TRINITY_DN116599_c0_g1;TRINITY_DN117295_c4_g1;TRINITY_DN117845_c2_g1;TRINITY_DN118235_c0_g1;TRINITY_DN119096_c2_g2;TRINITY_DN121755_c0_g1;TRINITY_DN122260_c1_g1;TRINITY_DN125419_c1_g1;TRINITY_DN125676_c2_g3;TRINITY_DN125934_c6_g1;TRINITY_DN125964_c1_g1;TRINITY_DN127179_c0_g1;TRINITY_DN127719_c0_g3;TRINITY_DN128115_c1_g2;TRINITY_DN130260_c2_g1;TRINITY_DN134769_c2_g1;TRINITY_DN139660_c3_g2;TRINITY_…
GO:0005743	mitochondrial inner membrane	17	1466	1.12814e-21	1.90172e-20	TRINITY_DN116599_c0_g1;TRINITY_DN117295_c4_g1;TRINITY_DN117845_c2_g1;TRINITY_DN118235_c0_g1;TRINITY_DN121755_c0_g1;TRINITY_DN122260_c1_g1;TRINITY_DN125419_c1_g1;TRINITY_DN125934_c6_g1;TRINITY_DN125964_c1_g1;TRINITY_DN127179_c0_g1;TRINITY_DN127719_c0_g3;TRINITY_DN128115_c1_g2;TRINITY_DN130260_c2_g1;TRINITY_DN134769_c2_g1;TRINITY_DN139660_c3_g2;TRINITY_DN139705_c1_g1;TRINITY_DN140016_c1_g2
GO:0044429	mitochondrial part	20	2927	1.43395e-21	2.11508e-20	TRINITY_DN116599_c0_g1;TRINITY_DN117295_c4_g1;TRINITY_DN117845_c2_g1;TRINITY_DN118235_c0_g1;TRINITY_DN119096_c2_g2;TRINITY_DN121755_c0_g1;TRINITY_DN122260_c1_g1;TRINITY_DN125419_c1_g1;TRINITY_DN125676_c2_g3;TRINITY_DN125934_c6_g1;TRINITY_DN125964_c1_g1;TRINITY_DN127179_c0_g1;TRINITY_DN127719_c0_g3;TRINITY_DN128115_c1_g2;TRINITY_DN130260_c2_g1;TRINITY_DN134769_c2_g1;TRINITY_DN139660_c3_g2;TRINITY_…
GO:0019866	organelle inner membrane	17	1655	8.70258e-21	1.14101e-19	TRINITY_DN116599_c0_g1;TRINITY_DN117295_c4_g1;TRINITY_DN117845_c2_g1;TRINITY_DN118235_c0_g1;TRINITY_DN121755_c0_g1;TRINITY_DN122260_c1_g1;TRINITY_DN125419_c1_g1;TRINITY_DN125934_c6_g1;TRINITY_DN125964_c1_g1;TRINITY_DN127179_c0_g1;TRINITY_DN127719_c0_g3;TRINITY_DN128115_c1_g2;TRINITY_DN130260_c2_g1;TRINITY_DN134769_c2_g1;TRINITY_DN139660_c3_g2;TRINITY_DN139705_c1_g1;TRINITY_DN140016_c1_g2
GO:0031967	organelle envelope	19	3502	2.0977e-18	2.47529e-17	TRINITY_DN116599_c0_g1;TRINITY_DN117295_c4_g1;TRINITY_DN117845_c2_g1;TRINITY_DN118235_c0_g1;TRINITY_DN119096_c2_g2;TRINITY_DN121755_c0_g1;TRINITY_DN122260_c1_g1;TRINITY_DN125419_c1_g1;TRINITY_DN125676_c2_g3;TRINITY_DN125934_c6_g1;TRINITY_DN125964_c1_g1;TRINITY_DN127179_c0_g1;TRINITY_DN127719_c0_g3;TRINITY_DN128115_c1_g2;TRINITY_DN130260_c2_g1;TRINITY_DN134769_c2_g1;TRINITY_DN139660_c3_g2;TRINITY_…
GO:0031975	envelope	19	3530	2.43261e-18	2.60952e-17	TRINITY_DN116599_c0_g1;TRINITY_DN117295_c4_g1;TRINITY_DN117845_c2_g1;TRINITY_DN118235_c0_g1;TRINITY_DN119096_c2_g2;TRINITY_DN121755_c0_g1;TRINITY_DN122260_c1_g1;TRINITY_DN125419_c1_g1;TRINITY_DN125676_c2_g3;TRINITY_DN125934_c6_g1;TRINITY_DN125964_c1_g1;TRINITY_DN127179_c0_g1;TRINITY_DN127719_c0_g3;TRINITY_DN128115_c1_g2;TRINITY_DN130260_c2_g1;TRINITY_DN134769_c2_g1;TRINITY_DN139660_c3_g2;TRINITY_…
GO:0005739	mitochondrion	20	5678	6.16694e-16	6.06416e-15	TRINITY_DN116599_c0_g1;TRINITY_DN117295_c4_g1;TRINITY_DN117845_c2_g1;TRINITY_DN118235_c0_g1;TRINITY_DN119096_c2_g2;TRINITY_DN121755_c0_g1;TRINITY_DN122260_c1_g1;TRINITY_DN125419_c1_g1;TRINITY_DN125676_c2_g3;TRINITY_DN125934_c6_g1;TRINITY_DN125964_c1_g1;TRINITY_DN127179_c0_g1;TRINITY_DN127719_c0_g3;TRINITY_DN128115_c1_g2;TRINITY_DN130260_c2_g1;TRINITY_DN134769_c2_g1;TRINITY_DN139660_c3_g2;TRINITY_…
GO:0098796	membrane protein complex	16	3789	2.06858e-13	1.87763e-12	TRINITY_DN116599_c0_g1;TRINITY_DN117295_c4_g1;TRINITY_DN117845_c2_g1;TRINITY_DN118235_c0_g1;TRINITY_DN121755_c0_g1;TRINITY_DN122260_c1_g1;TRINITY_DN125419_c1_g1;TRINITY_DN125934_c6_g1;TRINITY_DN125964_c1_g1;TRINITY_DN127719_c0_g3;TRINITY_DN128115_c1_g2;TRINITY_DN130260_c2_g1;TRINITY_DN134769_c2_g1;TRINITY_DN139705_c1_g1;TRINITY_DN140016_c1_g2;TRINITY_DN140936_c0_g2
GO:0031090	organelle membrane	20	9141	5.64824e-12	4.76066e-11	TRINITY_DN103924_c0_g1;TRINITY_DN116599_c0_g1;TRINITY_DN117295_c4_g1;TRINITY_DN117845_c2_g1;TRINITY_DN118235_c0_g1;TRINITY_DN119096_c2_g2;TRINITY_DN121755_c0_g1;TRINITY_DN122260_c1_g1;TRINITY_DN125419_c1_g1;TRINITY_DN125676_c2_g3;TRINITY_DN125934_c6_g1;TRINITY_DN125964_c1_g1;TRINITY_DN127179_c0_g1;TRINITY_DN127719_c0_g3;TRINITY_DN128115_c1_g2;TRINITY_DN130260_c2_g1;TRINITY_DN134769_c2_g1;TRINITY_…
GO:0043234	protein complex	19	12524	2.05532e-08	1.61685e-07	TRINITY_DN103924_c0_g1;TRINITY_DN116599_c0_g1;TRINITY_DN117295_c4_g1;TRINITY_DN117845_c2_g1;TRINITY_DN118235_c0_g1;TRINITY_DN121755_c0_g1;TRINITY_DN122260_c1_g1;TRINITY_DN125419_c1_g1;TRINITY_DN125934_c6_g1;TRINITY_DN125964_c1_g1;TRINITY_DN127719_c0_g3;TRINITY_DN128115_c1_g2;TRINITY_DN130260_c2_g1;TRINITY_DN134769_c2_g1;TRINITY_DN136993_c2_g6;TRINITY_DN139705_c1_g1;TRINITY_DN140016_c1_g2;TRINITY_…
GO:0044444	cytoplasmic part	24	25169	2.01685e-07	1.48743e-06	TRINITY_DN103924_c0_g1;TRINITY_DN116599_c0_g1;TRINITY_DN117295_c4_g1;TRINITY_DN117845_c2_g1;TRINITY_DN118235_c0_g1;TRINITY_DN119096_c2_g2;TRINITY_DN121755_c0_g1;TRINITY_DN122260_c1_g1;TRINITY_DN125419_c1_g1;TRINITY_DN125676_c2_g3;TRINITY_DN125934_c6_g1;TRINITY_DN125964_c1_g1;TRINITY_DN127179_c0_g1;TRINITY_DN127719_c0_g3;TRINITY_DN128115_c1_g2;TRINITY_DN130260_c2_g1;TRINITY_DN134769_c2_g1;TRINITY_…
GO:0016021	integral component of membrane	21	19144	5.5373e-07	3.84354e-06	TRINITY_DN116599_c0_g1;TRINITY_DN117295_c4_g1;TRINITY_DN117845_c2_g1;TRINITY_DN118235_c0_g1;TRINITY_DN119096_c2_g2;TRINITY_DN121755_c0_g1;TRINITY_DN122260_c1_g1;TRINITY_DN123186_c1_g3;TRINITY_DN125419_c1_g1;TRINITY_DN125676_c2_g3;TRINITY_DN125934_c6_g1;TRINITY_DN125964_c1_g1;TRINITY_DN127179_c0_g1;TRINITY_DN127719_c0_g3;TRINITY_DN128115_c1_g2;TRINITY_DN130260_c2_g1;TRINITY_DN134769_c2_g1;TRINITY_…
GO:0031224	intrinsic component of membrane	21	19475	7.60805e-07	4.9875e-06	TRINITY_DN116599_c0_g1;TRINITY_DN117295_c4_g1;TRINITY_DN117845_c2_g1;TRINITY_DN118235_c0_g1;TRINITY_DN119096_c2_g2;TRINITY_DN121755_c0_g1;TRINITY_DN122260_c1_g1;TRINITY_DN123186_c1_g3;TRINITY_DN125419_c1_g1;TRINITY_DN125676_c2_g3;TRINITY_DN125934_c6_g1;TRINITY_DN125964_c1_g1;TRINITY_DN127179_c0_g1;TRINITY_DN127719_c0_g3;TRINITY_DN128115_c1_g2;TRINITY_DN130260_c2_g1;TRINITY_DN134769_c2_g1;TRINITY_…
GO:0032991	macromolecular complex	19	15809	1.04158e-06	6.46874e-06	TRINITY_DN103924_c0_g1;TRINITY_DN116599_c0_g1;TRINITY_DN117295_c4_g1;TRINITY_DN117845_c2_g1;TRINITY_DN118235_c0_g1;TRINITY_DN121755_c0_g1;TRINITY_DN122260_c1_g1;TRINITY_DN125419_c1_g1;TRINITY_DN125934_c6_g1;TRINITY_DN125964_c1_g1;TRINITY_DN127719_c0_g3;TRINITY_DN128115_c1_g2;TRINITY_DN130260_c2_g1;TRINITY_DN134769_c2_g1;TRINITY_DN136993_c2_g6;TRINITY_DN139705_c1_g1;TRINITY_DN140016_c1_g2;TRINITY_…
GO:0044446	intracellular organelle part	22	25240	1.40812e-05	8.30791e-05	TRINITY_DN103924_c0_g1;TRINITY_DN116599_c0_g1;TRINITY_DN117295_c4_g1;TRINITY_DN117845_c2_g1;TRINITY_DN118235_c0_g1;TRINITY_DN119096_c2_g2;TRINITY_DN121755_c0_g1;TRINITY_DN122260_c1_g1;TRINITY_DN125419_c1_g1;TRINITY_DN125676_c2_g3;TRINITY_DN125934_c6_g1;TRINITY_DN125964_c1_g1;TRINITY_DN127179_c0_g1;TRINITY_DN127719_c0_g3;TRINITY_DN128115_c1_g2;TRINITY_DN130260_c2_g1;TRINITY_DN134769_c2_g1;TRINITY_…
GO:0044422	organelle part	22	25896	2.28369e-05	0.000128322	TRINITY_DN103924_c0_g1;TRINITY_DN116599_c0_g1;TRINITY_DN117295_c4_g1;TRINITY_DN117845_c2_g1;TRINITY_DN118235_c0_g1;TRINITY_DN119096_c2_g2;TRINITY_DN121755_c0_g1;TRINITY_DN122260_c1_g1;TRINITY_DN125419_c1_g1;TRINITY_DN125676_c2_g3;TRINITY_DN125934_c6_g1;TRINITY_DN125964_c1_g1;TRINITY_DN127179_c0_g1;TRINITY_DN127719_c0_g3;TRINITY_DN128115_c1_g2;TRINITY_DN130260_c2_g1;TRINITY_DN134769_c2_g1;TRINITY_…
GO:0044425	membrane part	21	23666	2.59671e-05	0.000139278	TRINITY_DN116599_c0_g1;TRINITY_DN117295_c4_g1;TRINITY_DN117845_c2_g1;TRINITY_DN118235_c0_g1;TRINITY_DN119096_c2_g2;TRINITY_DN121755_c0_g1;TRINITY_DN122260_c1_g1;TRINITY_DN123186_c1_g3;TRINITY_DN125419_c1_g1;TRINITY_DN125676_c2_g3;TRINITY_DN125934_c6_g1;TRINITY_DN125964_c1_g1;TRINITY_DN127179_c0_g1;TRINITY_DN127719_c0_g3;TRINITY_DN128115_c1_g2;TRINITY_DN130260_c2_g1;TRINITY_DN134769_c2_g1;TRINITY_…
GO:0045263	proton-transporting ATP synthase complex, coupling factor F(o)	2	40	0.00013754	0.000705641	TRINITY_DN125934_c6_g1;TRINITY_DN140016_c1_g2
GO:0043231	intracellular membrane-bounded organelle	24	34744	0.000206076	0.00101321	TRINITY_DN103924_c0_g1;TRINITY_DN116599_c0_g1;TRINITY_DN117295_c4_g1;TRINITY_DN117845_c2_g1;TRINITY_DN118147_c0_g1;TRINITY_DN118235_c0_g1;TRINITY_DN119096_c2_g2;TRINITY_DN121755_c0_g1;TRINITY_DN122260_c1_g1;TRINITY_DN125419_c1_g1;TRINITY_DN125676_c2_g3;TRINITY_DN125934_c6_g1;TRINITY_DN125964_c1_g1;TRINITY_DN127179_c0_g1;TRINITY_DN127719_c0_g3;TRINITY_DN128115_c1_g2;TRINITY_DN130260_c2_g1;TRINITY_…
GO:0098800	inner mitochondrial membrane protein complex	3	293	0.000270871	0.00127851	TRINITY_DN125419_c1_g1;TRINITY_DN125934_c6_g1;TRINITY_DN140016_c1_g2
GO:0005737	cytoplasm	24	35328	0.00029038	0.00131788	TRINITY_DN103924_c0_g1;TRINITY_DN116599_c0_g1;TRINITY_DN117295_c4_g1;TRINITY_DN117845_c2_g1;TRINITY_DN118235_c0_g1;TRINITY_DN119096_c2_g2;TRINITY_DN121755_c0_g1;TRINITY_DN122260_c1_g1;TRINITY_DN125419_c1_g1;TRINITY_DN125676_c2_g3;TRINITY_DN125934_c6_g1;TRINITY_DN125964_c1_g1;TRINITY_DN127179_c0_g1;TRINITY_DN127719_c0_g3;TRINITY_DN128115_c1_g2;TRINITY_DN130260_c2_g1;TRINITY_DN134769_c2_g1;TRINITY_…
GO:0005753	mitochondrial proton-transporting ATP synthase complex	2	62	0.000331507	0.00144881	TRINITY_DN125934_c6_g1;TRINITY_DN140016_c1_g2
GO:0033177	proton-transporting two-sector ATPase complex, proton-transporting domain	2	69	0.000410509	0.00173	TRINITY_DN125934_c6_g1;TRINITY_DN140016_c1_g2
GO:0045259	proton-transporting ATP synthase complex	2	77	0.000510914	0.00207889	TRINITY_DN125934_c6_g1;TRINITY_DN140016_c1_g2
GO:0098798	mitochondrial protein complex	3	393	0.000636868	0.00250501	TRINITY_DN125419_c1_g1;TRINITY_DN125934_c6_g1;TRINITY_DN140016_c1_g2
GO:0016020	membrane	22	31284	0.000711956	0.00271003	TRINITY_DN103924_c0_g1;TRINITY_DN116599_c0_g1;TRINITY_DN117295_c4_g1;TRINITY_DN117845_c2_g1;TRINITY_DN118235_c0_g1;TRINITY_DN119096_c2_g2;TRINITY_DN121755_c0_g1;TRINITY_DN122260_c1_g1;TRINITY_DN123186_c1_g3;TRINITY_DN125419_c1_g1;TRINITY_DN125676_c2_g3;TRINITY_DN125934_c6_g1;TRINITY_DN125964_c1_g1;TRINITY_DN127179_c0_g1;TRINITY_DN127719_c0_g3;TRINITY_DN128115_c1_g2;TRINITY_DN130260_c2_g1;TRINITY_…
GO:0043227	membrane-bounded organelle	24	37949	0.00123441	0.00447808	TRINITY_DN103924_c0_g1;TRINITY_DN116599_c0_g1;TRINITY_DN117295_c4_g1;TRINITY_DN117845_c2_g1;TRINITY_DN118147_c0_g1;TRINITY_DN118235_c0_g1;TRINITY_DN119096_c2_g2;TRINITY_DN121755_c0_g1;TRINITY_DN122260_c1_g1;TRINITY_DN125419_c1_g1;TRINITY_DN125676_c2_g3;TRINITY_DN125934_c6_g1;TRINITY_DN125964_c1_g1;TRINITY_DN127179_c0_g1;TRINITY_DN127719_c0_g3;TRINITY_DN128115_c1_g2;TRINITY_DN130260_c2_g1;TRINITY_…
GO:0044455	mitochondrial membrane part	3	497	0.00125234	0.00447808	TRINITY_DN125419_c1_g1;TRINITY_DN125934_c6_g1;TRINITY_DN140016_c1_g2
GO:0016469	proton-transporting two-sector ATPase complex	2	149	0.0018889	0.00655558	TRINITY_DN125934_c6_g1;TRINITY_DN140016_c1_g2
GO:0043229	intracellular organelle	24	39744	0.00306367	0.010329	TRINITY_DN103924_c0_g1;TRINITY_DN116599_c0_g1;TRINITY_DN117295_c4_g1;TRINITY_DN117845_c2_g1;TRINITY_DN118147_c0_g1;TRINITY_DN118235_c0_g1;TRINITY_DN119096_c2_g2;TRINITY_DN121755_c0_g1;TRINITY_DN122260_c1_g1;TRINITY_DN125419_c1_g1;TRINITY_DN125676_c2_g3;TRINITY_DN125934_c6_g1;TRINITY_DN125964_c1_g1;TRINITY_DN127179_c0_g1;TRINITY_DN127719_c0_g3;TRINITY_DN128115_c1_g2;TRINITY_DN130260_c2_g1;TRINITY_…
GO:0033565	ESCRT-0 complex	1	8	0.00343566	0.0112613	TRINITY_DN103924_c0_g1
GO:0005622	intracellular	26	48312	0.00769678	0.0245465	TRINITY_DN103924_c0_g1;TRINITY_DN116599_c0_g1;TRINITY_DN117295_c4_g1;TRINITY_DN117845_c2_g1;TRINITY_DN118147_c0_g1;TRINITY_DN118235_c0_g1;TRINITY_DN119096_c2_g2;TRINITY_DN121755_c0_g1;TRINITY_DN122260_c1_g1;TRINITY_DN125419_c1_g1;TRINITY_DN125676_c2_g3;TRINITY_DN125934_c6_g1;TRINITY_DN125964_c1_g1;TRINITY_DN127179_c0_g1;TRINITY_DN127719_c0_g3;TRINITY_DN128115_c1_g2;TRINITY_DN130260_c2_g1;TRINITY_…
GO:0005751	mitochondrial respiratory chain complex IV	1	23	0.0098469	0.0305772	TRINITY_DN125419_c1_g1
GO:0043226	organelle	24	42562	0.0112502	0.034039	TRINITY_DN103924_c0_g1;TRINITY_DN116599_c0_g1;TRINITY_DN117295_c4_g1;TRINITY_DN117845_c2_g1;TRINITY_DN118147_c0_g1;TRINITY_DN118235_c0_g1;TRINITY_DN119096_c2_g2;TRINITY_DN121755_c0_g1;TRINITY_DN122260_c1_g1;TRINITY_DN125419_c1_g1;TRINITY_DN125676_c2_g3;TRINITY_DN125934_c6_g1;TRINITY_DN125964_c1_g1;TRINITY_DN127179_c0_g1;TRINITY_DN127719_c0_g3;TRINITY_DN128115_c1_g2;TRINITY_DN130260_c2_g1;TRINITY_…
GO:0045275	respiratory chain complex III	1	31	0.01325	0.0390874	TRINITY_DN127719_c0_g3
GO:0034709	methylosome	1	39	0.0166418	0.0474295	TRINITY_DN136993_c2_g6
GO:0044424	intracellular part	25	46604	0.0168817	0.0474295	TRINITY_DN103924_c0_g1;TRINITY_DN116599_c0_g1;TRINITY_DN117295_c4_g1;TRINITY_DN117845_c2_g1;TRINITY_DN118147_c0_g1;TRINITY_DN118235_c0_g1;TRINITY_DN119096_c2_g2;TRINITY_DN121755_c0_g1;TRINITY_DN122260_c1_g1;TRINITY_DN125419_c1_g1;TRINITY_DN125676_c2_g3;TRINITY_DN125934_c6_g1;TRINITY_DN125964_c1_g1;TRINITY_DN127179_c0_g1;TRINITY_DN127719_c0_g3;TRINITY_DN128115_c1_g2;TRINITY_DN130260_c2_g1;TRINITY_…
GO:0033290	eukaryotic 48S preinitiation complex	1	52	0.0221295	0.0607276	TRINITY_DN94051_c0_g1
GO:0005852	eukaryotic translation initiation factor 3 complex	1	55	0.0233917	0.0624407	TRINITY_DN94051_c0_g1
GO:0016282	eukaryotic 43S preinitiation complex	1	56	0.0238121	0.0624407	TRINITY_DN94051_c0_g1
GO:0070993	translation preinitiation complex	1	58	0.0246524	0.0632387	TRINITY_DN94051_c0_g1
GO:0036452	ESCRT complex	1	63	0.02675	0.0671595	TRINITY_DN103924_c0_g1
GO:0005890	sodium:potassium-exchanging ATPase complex	1	73	0.0309321	0.0760415	TRINITY_DN140936_c0_g2
GO:0090533	cation-transporting ATPase complex	1	83	0.035097	0.0845192	TRINITY_DN140936_c0_g2
Go cell component categories significantly enriched by down-regulated genes
GO:0070469	respiratory chain	12	291	2.21692e-23	2.21692e-21	TRINITY_DN118882_c2_g1;TRINITY_DN125226_c1_g1;TRINITY_DN125376_c0_g1;TRINITY_DN125773_c3_g1;TRINITY_DN125991_c1_g1;TRINITY_DN127405_c0_g1;TRINITY_DN127491_c2_g1;TRINITY_DN127713_c1_g5;TRINITY_DN129999_c3_g1;TRINITY_DN131934_c1_g1;TRINITY_DN132220_c1_g1;TRINITY_DN151161_c0_g1
GO:0070069	cytochrome complex	8	111	1.47387e-17	7.36935e-16	TRINITY_DN125376_c0_g1;TRINITY_DN125773_c3_g1;TRINITY_DN125991_c1_g1;TRINITY_DN127405_c0_g1;TRINITY_DN127491_c2_g1;TRINITY_DN129999_c3_g1;TRINITY_DN131934_c1_g1;TRINITY_DN151161_c0_g1
GO:0098803	respiratory chain complex	8	229	5.41403e-15	1.21763e-13	TRINITY_DN125376_c0_g1;TRINITY_DN125773_c3_g1;TRINITY_DN125991_c1_g1;TRINITY_DN127405_c0_g1;TRINITY_DN127491_c2_g1;TRINITY_DN129999_c3_g1;TRINITY_DN131934_c1_g1;TRINITY_DN151161_c0_g1
GO:0031966	mitochondrial membrane	13	2010	5.72817e-15	1.21763e-13	TRINITY_DN118882_c2_g1;TRINITY_DN122121_c0_g1;TRINITY_DN125226_c1_g1;TRINITY_DN125376_c0_g1;TRINITY_DN125773_c3_g1;TRINITY_DN125991_c1_g1;TRINITY_DN127405_c0_g1;TRINITY_DN127491_c2_g1;TRINITY_DN127713_c1_g5;TRINITY_DN129999_c3_g1;TRINITY_DN131934_c1_g1;TRINITY_DN132220_c1_g1;TRINITY_DN151161_c0_g1
GO:0005743	mitochondrial inner membrane	12	1466	6.08816e-15	1.21763e-13	TRINITY_DN118882_c2_g1;TRINITY_DN122121_c0_g1;TRINITY_DN125226_c1_g1;TRINITY_DN125376_c0_g1;TRINITY_DN125773_c3_g1;TRINITY_DN125991_c1_g1;TRINITY_DN127405_c0_g1;TRINITY_DN127491_c2_g1;TRINITY_DN129999_c3_g1;TRINITY_DN131934_c1_g1;TRINITY_DN132220_c1_g1;TRINITY_DN151161_c0_g1
GO:0005740	mitochondrial envelope	13	2129	1.19507e-14	1.99179e-13	TRINITY_DN118882_c2_g1;TRINITY_DN122121_c0_g1;TRINITY_DN125226_c1_g1;TRINITY_DN125376_c0_g1;TRINITY_DN125773_c3_g1;TRINITY_DN125991_c1_g1;TRINITY_DN127405_c0_g1;TRINITY_DN127491_c2_g1;TRINITY_DN127713_c1_g5;TRINITY_DN129999_c3_g1;TRINITY_DN131934_c1_g1;TRINITY_DN132220_c1_g1;TRINITY_DN151161_c0_g1
GO:0019866	organelle inner membrane	12	1655	2.55619e-14	3.6517e-13	TRINITY_DN118882_c2_g1;TRINITY_DN122121_c0_g1;TRINITY_DN125226_c1_g1;TRINITY_DN125376_c0_g1;TRINITY_DN125773_c3_g1;TRINITY_DN125991_c1_g1;TRINITY_DN127405_c0_g1;TRINITY_DN127491_c2_g1;TRINITY_DN129999_c3_g1;TRINITY_DN131934_c1_g1;TRINITY_DN132220_c1_g1;TRINITY_DN151161_c0_g1
GO:0031967	organelle envelope	14	3502	2.2083e-13	2.56884e-12	TRINITY_DN118882_c2_g1;TRINITY_DN122121_c0_g1;TRINITY_DN125226_c1_g1;TRINITY_DN125376_c0_g1;TRINITY_DN125773_c3_g1;TRINITY_DN125991_c1_g1;TRINITY_DN127405_c0_g1;TRINITY_DN127491_c2_g1;TRINITY_DN127713_c1_g5;TRINITY_DN129999_c3_g1;TRINITY_DN131934_c1_g1;TRINITY_DN132220_c1_g1;TRINITY_DN150198_c1_g1;TRINITY_DN151161_c0_g1
GO:0031975	envelope	14	3530	2.4617e-13	2.56884e-12	TRINITY_DN118882_c2_g1;TRINITY_DN122121_c0_g1;TRINITY_DN125226_c1_g1;TRINITY_DN125376_c0_g1;TRINITY_DN125773_c3_g1;TRINITY_DN125991_c1_g1;TRINITY_DN127405_c0_g1;TRINITY_DN127491_c2_g1;TRINITY_DN127713_c1_g5;TRINITY_DN129999_c3_g1;TRINITY_DN131934_c1_g1;TRINITY_DN132220_c1_g1;TRINITY_DN150198_c1_g1;TRINITY_DN151161_c0_g1
GO:0005739	mitochondrion	16	5678	2.56884e-13	2.56884e-12	TRINITY_DN118882_c2_g1;TRINITY_DN122121_c0_g1;TRINITY_DN125226_c1_g1;TRINITY_DN125376_c0_g1;TRINITY_DN125773_c3_g1;TRINITY_DN125991_c1_g1;TRINITY_DN126356_c3_g1;TRINITY_DN127405_c0_g1;TRINITY_DN127491_c2_g1;TRINITY_DN127713_c1_g5;TRINITY_DN129999_c3_g1;TRINITY_DN131934_c1_g1;TRINITY_DN132220_c1_g1;TRINITY_DN141745_c5_g2;TRINITY_DN150164_c2_g1;TRINITY_DN151161_c0_g1
GO:0044429	mitochondrial part	13	2927	6.86146e-13	6.23769e-12	TRINITY_DN118882_c2_g1;TRINITY_DN122121_c0_g1;TRINITY_DN125226_c1_g1;TRINITY_DN125376_c0_g1;TRINITY_DN125773_c3_g1;TRINITY_DN125991_c1_g1;TRINITY_DN127405_c0_g1;TRINITY_DN127491_c2_g1;TRINITY_DN127713_c1_g5;TRINITY_DN129999_c3_g1;TRINITY_DN131934_c1_g1;TRINITY_DN132220_c1_g1;TRINITY_DN151161_c0_g1
GO:0045277	respiratory chain complex IV	5	72	3.45465e-11	2.87888e-10	TRINITY_DN125376_c0_g1;TRINITY_DN125773_c3_g1;TRINITY_DN127491_c2_g1;TRINITY_DN129999_c3_g1;TRINITY_DN151161_c0_g1
GO:0031090	organelle membrane	14	9141	8.01509e-08	6.16546e-07	TRINITY_DN118882_c2_g1;TRINITY_DN122121_c0_g1;TRINITY_DN125226_c1_g1;TRINITY_DN125376_c0_g1;TRINITY_DN125773_c3_g1;TRINITY_DN125991_c1_g1;TRINITY_DN127405_c0_g1;TRINITY_DN127491_c2_g1;TRINITY_DN127713_c1_g5;TRINITY_DN129999_c3_g1;TRINITY_DN131934_c1_g1;TRINITY_DN132220_c1_g1;TRINITY_DN150198_c1_g1;TRINITY_DN151161_c0_g1
GO:0098796	membrane protein complex	10	3789	1.20627e-07	8.61624e-07	TRINITY_DN122121_c0_g1;TRINITY_DN125376_c0_g1;TRINITY_DN125773_c3_g1;TRINITY_DN125991_c1_g1;TRINITY_DN127405_c0_g1;TRINITY_DN127491_c2_g1;TRINITY_DN129999_c3_g1;TRINITY_DN131934_c1_g1;TRINITY_DN150198_c1_g1;TRINITY_DN151161_c0_g1
GO:0045275	respiratory chain complex III	3	31	1.4411e-07	9.60735e-07	TRINITY_DN125991_c1_g1;TRINITY_DN127405_c0_g1;TRINITY_DN131934_c1_g1
GO:0032991	macromolecular complex	16	15809	1.37438e-06	8.58985e-06	TRINITY_DN122121_c0_g1;TRINITY_DN123652_c2_g4;TRINITY_DN125376_c0_g1;TRINITY_DN125773_c3_g1;TRINITY_DN125991_c1_g1;TRINITY_DN126356_c3_g1;TRINITY_DN127405_c0_g1;TRINITY_DN127491_c2_g1;TRINITY_DN129605_c2_g2;TRINITY_DN129999_c3_g1;TRINITY_DN131934_c1_g1;TRINITY_DN141745_c5_g2;TRINITY_DN142061_c1_g3;TRINITY_DN150164_c2_g1;TRINITY_DN150198_c1_g1;TRINITY_DN151161_c0_g1
GO:0043234	protein complex	14	12524	4.34944e-06	2.55849e-05	TRINITY_DN122121_c0_g1;TRINITY_DN123652_c2_g4;TRINITY_DN125376_c0_g1;TRINITY_DN125773_c3_g1;TRINITY_DN125991_c1_g1;TRINITY_DN126356_c3_g1;TRINITY_DN127405_c0_g1;TRINITY_DN127491_c2_g1;TRINITY_DN129605_c2_g2;TRINITY_DN129999_c3_g1;TRINITY_DN131934_c1_g1;TRINITY_DN150164_c2_g1;TRINITY_DN150198_c1_g1;TRINITY_DN151161_c0_g1
GO:0044444	cytoplasmic part	18	25169	2.27234e-05	0.000125172	TRINITY_DN118882_c2_g1;TRINITY_DN122121_c0_g1;TRINITY_DN125226_c1_g1;TRINITY_DN125376_c0_g1;TRINITY_DN125773_c3_g1;TRINITY_DN125991_c1_g1;TRINITY_DN126356_c3_g1;TRINITY_DN127405_c0_g1;TRINITY_DN127491_c2_g1;TRINITY_DN127713_c1_g5;TRINITY_DN129605_c2_g2;TRINITY_DN129999_c3_g1;TRINITY_DN131934_c1_g1;TRINITY_DN132220_c1_g1;TRINITY_DN141745_c5_g2;TRINITY_DN142061_c1_g3;TRINITY_DN150164_c2_g1;TRINITY_…
GO:0044446	intracellular organelle part	18	25240	2.37827e-05	0.000125172	TRINITY_DN118882_c2_g1;TRINITY_DN122121_c0_g1;TRINITY_DN125226_c1_g1;TRINITY_DN125376_c0_g1;TRINITY_DN125773_c3_g1;TRINITY_DN125991_c1_g1;TRINITY_DN127405_c0_g1;TRINITY_DN127491_c2_g1;TRINITY_DN127713_c1_g5;TRINITY_DN129605_c2_g2;TRINITY_DN129999_c3_g1;TRINITY_DN131934_c1_g1;TRINITY_DN132220_c1_g1;TRINITY_DN141745_c5_g2;TRINITY_DN142061_c1_g3;TRINITY_DN150164_c2_g1;TRINITY_DN150198_c1_g1;TRINITY_…
GO:0044422	organelle part	18	25896	3.59773e-05	0.000179886	TRINITY_DN118882_c2_g1;TRINITY_DN122121_c0_g1;TRINITY_DN125226_c1_g1;TRINITY_DN125376_c0_g1;TRINITY_DN125773_c3_g1;TRINITY_DN125991_c1_g1;TRINITY_DN127405_c0_g1;TRINITY_DN127491_c2_g1;TRINITY_DN127713_c1_g5;TRINITY_DN129605_c2_g2;TRINITY_DN129999_c3_g1;TRINITY_DN131934_c1_g1;TRINITY_DN132220_c1_g1;TRINITY_DN141745_c5_g2;TRINITY_DN142061_c1_g3;TRINITY_DN150164_c2_g1;TRINITY_DN150198_c1_g1;TRINITY_…
GO:0016021	integral component of membrane	15	19144	0.000132918	0.000632944	TRINITY_DN101810_c0_g1;TRINITY_DN118882_c2_g1;TRINITY_DN122121_c0_g1;TRINITY_DN125226_c1_g1;TRINITY_DN125376_c0_g1;TRINITY_DN125773_c3_g1;TRINITY_DN125991_c1_g1;TRINITY_DN127405_c0_g1;TRINITY_DN127491_c2_g1;TRINITY_DN127713_c1_g5;TRINITY_DN129999_c3_g1;TRINITY_DN131934_c1_g1;TRINITY_DN132220_c1_g1;TRINITY_DN150198_c1_g1;TRINITY_DN151161_c0_g1
GO:0031224	intrinsic component of membrane	15	19475	0.000164974	0.00074988	TRINITY_DN101810_c0_g1;TRINITY_DN118882_c2_g1;TRINITY_DN122121_c0_g1;TRINITY_DN125226_c1_g1;TRINITY_DN125376_c0_g1;TRINITY_DN125773_c3_g1;TRINITY_DN125991_c1_g1;TRINITY_DN127405_c0_g1;TRINITY_DN127491_c2_g1;TRINITY_DN127713_c1_g5;TRINITY_DN129999_c3_g1;TRINITY_DN131934_c1_g1;TRINITY_DN132220_c1_g1;TRINITY_DN150198_c1_g1;TRINITY_DN151161_c0_g1
GO:1990204	oxidoreductase complex	3	431	0.000389825	0.00169489	TRINITY_DN125991_c1_g1;TRINITY_DN127405_c0_g1;TRINITY_DN131934_c1_g1
GO:0005737	cytoplasm	19	35328	0.000821113	0.0034213	TRINITY_DN118882_c2_g1;TRINITY_DN122121_c0_g1;TRINITY_DN125226_c1_g1;TRINITY_DN125376_c0_g1;TRINITY_DN125773_c3_g1;TRINITY_DN125991_c1_g1;TRINITY_DN126356_c3_g1;TRINITY_DN127405_c0_g1;TRINITY_DN127491_c2_g1;TRINITY_DN127713_c1_g5;TRINITY_DN129605_c2_g2;TRINITY_DN129999_c3_g1;TRINITY_DN131934_c1_g1;TRINITY_DN132220_c1_g1;TRINITY_DN141745_c5_g2;TRINITY_DN142061_c1_g3;TRINITY_DN150164_c2_g1;TRINITY_…
GO:0044425	membrane part	15	23666	0.00178003	0.00712013	TRINITY_DN101810_c0_g1;TRINITY_DN118882_c2_g1;TRINITY_DN122121_c0_g1;TRINITY_DN125226_c1_g1;TRINITY_DN125376_c0_g1;TRINITY_DN125773_c3_g1;TRINITY_DN125991_c1_g1;TRINITY_DN127405_c0_g1;TRINITY_DN127491_c2_g1;TRINITY_DN127713_c1_g5;TRINITY_DN129999_c3_g1;TRINITY_DN131934_c1_g1;TRINITY_DN132220_c1_g1;TRINITY_DN150198_c1_g1;TRINITY_DN151161_c0_g1
GO:0071595	Nem1-Spo7 phosphatase complex	1	7	0.00233931	0.00899735	TRINITY_DN150198_c1_g1
GO:0043231	intracellular membrane-bounded organelle	18	34744	0.00342757	0.0126947	TRINITY_DN118882_c2_g1;TRINITY_DN122121_c0_g1;TRINITY_DN125226_c1_g1;TRINITY_DN125376_c0_g1;TRINITY_DN125773_c3_g1;TRINITY_DN125991_c1_g1;TRINITY_DN126356_c3_g1;TRINITY_DN127405_c0_g1;TRINITY_DN127491_c2_g1;TRINITY_DN127713_c1_g5;TRINITY_DN129605_c2_g2;TRINITY_DN129999_c3_g1;TRINITY_DN131934_c1_g1;TRINITY_DN132220_c1_g1;TRINITY_DN141745_c5_g2;TRINITY_DN150164_c2_g1;TRINITY_DN150198_c1_g1;TRINITY_…
GO:0043229	intracellular organelle	19	39744	0.00566151	0.0202197	TRINITY_DN118882_c2_g1;TRINITY_DN122121_c0_g1;TRINITY_DN125226_c1_g1;TRINITY_DN125376_c0_g1;TRINITY_DN125773_c3_g1;TRINITY_DN125991_c1_g1;TRINITY_DN126356_c3_g1;TRINITY_DN127405_c0_g1;TRINITY_DN127491_c2_g1;TRINITY_DN127713_c1_g5;TRINITY_DN129605_c2_g2;TRINITY_DN129999_c3_g1;TRINITY_DN131934_c1_g1;TRINITY_DN132220_c1_g1;TRINITY_DN141745_c5_g2;TRINITY_DN142061_c1_g3;TRINITY_DN150164_c2_g1;TRINITY_…
GO:1902495	transmembrane transporter complex	3	1140	0.00622192	0.0212452	TRINITY_DN125991_c1_g1;TRINITY_DN127405_c0_g1;TRINITY_DN131934_c1_g1
GO:1990351	transporter complex	3	1150	0.00637355	0.0212452	TRINITY_DN125991_c1_g1;TRINITY_DN127405_c0_g1;TRINITY_DN131934_c1_g1
GO:0005964	phosphorylase kinase complex	1	23	0.00766675	0.0247315	TRINITY_DN126356_c3_g1
GO:0031595	nuclear proteasome complex	1	25	0.00833077	0.0260337	TRINITY_DN129605_c2_g2
GO:1902494	catalytic complex	5	4090	0.00988076	0.0299417	TRINITY_DN125991_c1_g1;TRINITY_DN126356_c3_g1;TRINITY_DN127405_c0_g1;TRINITY_DN131934_c1_g1;TRINITY_DN150198_c1_g1
GO:0031597	cytosolic proteasome complex	1	34	0.0113136	0.0332437	TRINITY_DN129605_c2_g2
GO:0043227	membrane-bounded organelle	18	37949	0.0122293	0.0332437	TRINITY_DN118882_c2_g1;TRINITY_DN122121_c0_g1;TRINITY_DN125226_c1_g1;TRINITY_DN125376_c0_g1;TRINITY_DN125773_c3_g1;TRINITY_DN125991_c1_g1;TRINITY_DN126356_c3_g1;TRINITY_DN127405_c0_g1;TRINITY_DN127491_c2_g1;TRINITY_DN127713_c1_g5;TRINITY_DN129605_c2_g2;TRINITY_DN129999_c3_g1;TRINITY_DN131934_c1_g1;TRINITY_DN132220_c1_g1;TRINITY_DN141745_c5_g2;TRINITY_DN150164_c2_g1;TRINITY_DN150198_c1_g1;TRINITY_…
GO:0008540	proteasome regulatory particle, base subcomplex	1	38	0.0126366	0.0332437	TRINITY_DN129605_c2_g2
GO:0016020	membrane	16	31284	0.0127767	0.0332437	TRINITY_DN101810_c0_g1;TRINITY_DN118882_c2_g1;TRINITY_DN122121_c0_g1;TRINITY_DN125226_c1_g1;TRINITY_DN125376_c0_g1;TRINITY_DN125773_c3_g1;TRINITY_DN125991_c1_g1;TRINITY_DN127405_c0_g1;TRINITY_DN127491_c2_g1;TRINITY_DN127713_c1_g5;TRINITY_DN129605_c2_g2;TRINITY_DN129999_c3_g1;TRINITY_DN131934_c1_g1;TRINITY_DN132220_c1_g1;TRINITY_DN150198_c1_g1;TRINITY_DN151161_c0_g1
GO:0008043	intracellular ferritin complex	1	39	0.0129671	0.0332437	TRINITY_DN123652_c2_g4
GO:0070288	ferritin complex	1	39	0.0129671	0.0332437	TRINITY_DN123652_c2_g4
GO:0045263	proton-transporting ATP synthase complex, coupling factor F(o)	1	40	0.0132975	0.0332437	TRINITY_DN122121_c0_g1
GO:0015934	large ribosomal subunit	2	559	0.0148599	0.0362436	TRINITY_DN141745_c5_g2;TRINITY_DN142061_c1_g3
GO:0044424	intracellular part	20	46604	0.0158826	0.0378158	TRINITY_DN118882_c2_g1;TRINITY_DN122121_c0_g1;TRINITY_DN123652_c2_g4;TRINITY_DN125226_c1_g1;TRINITY_DN125376_c0_g1;TRINITY_DN125773_c3_g1;TRINITY_DN125991_c1_g1;TRINITY_DN126356_c3_g1;TRINITY_DN127405_c0_g1;TRINITY_DN127491_c2_g1;TRINITY_DN127713_c1_g5;TRINITY_DN129605_c2_g2;TRINITY_DN129999_c3_g1;TRINITY_DN131934_c1_g1;TRINITY_DN132220_c1_g1;TRINITY_DN141745_c5_g2;TRINITY_DN142061_c1_g3;TRINITY_…
GO:0043226	organelle	19	42562	0.016638	0.0386929	TRINITY_DN118882_c2_g1;TRINITY_DN122121_c0_g1;TRINITY_DN125226_c1_g1;TRINITY_DN125376_c0_g1;TRINITY_DN125773_c3_g1;TRINITY_DN125991_c1_g1;TRINITY_DN126356_c3_g1;TRINITY_DN127405_c0_g1;TRINITY_DN127491_c2_g1;TRINITY_DN127713_c1_g5;TRINITY_DN129605_c2_g2;TRINITY_DN129999_c3_g1;TRINITY_DN131934_c1_g1;TRINITY_DN132220_c1_g1;TRINITY_DN141745_c5_g2;TRINITY_DN142061_c1_g3;TRINITY_DN150164_c2_g1;TRINITY_…
GO:0005753	mitochondrial proton-transporting ATP synthase complex	1	62	0.0205391	0.0466798	TRINITY_DN122121_c0_g1
GO:0005838	proteasome regulatory particle	1	67	0.0221779	0.0492842	TRINITY_DN129605_c2_g2
GO:0033177	proton-transporting two-sector ATPase complex, proton-transporting domain	1	69	0.0228326	0.0496362	TRINITY_DN122121_c0_g1
GO:0045259	proton-transporting ATP synthase complex	1	77	0.0254475	0.0541437	TRINITY_DN122121_c0_g1
GO:0022624	proteasome accessory complex	1	84	0.0277301	0.057505	TRINITY_DN129605_c2_g2
GO:0044445	cytosolic part	2	795	0.028686	0.057505	TRINITY_DN129605_c2_g2;TRINITY_DN142061_c1_g3
GO:0044391	ribosomal subunit	2	796	0.0287525	0.057505	TRINITY_DN141745_c5_g2;TRINITY_DN142061_c1_g3
GO:0005622	intracellular	20	48312	0.0297446	0.0583227	TRINITY_DN118882_c2_g1;TRINITY_DN122121_c0_g1;TRINITY_DN123652_c2_g4;TRINITY_DN125226_c1_g1;TRINITY_DN125376_c0_g1;TRINITY_DN125773_c3_g1;TRINITY_DN125991_c1_g1;TRINITY_DN126356_c3_g1;TRINITY_DN127405_c0_g1;TRINITY_DN127491_c2_g1;TRINITY_DN127713_c1_g5;TRINITY_DN129605_c2_g2;TRINITY_DN129999_c3_g1;TRINITY_DN131934_c1_g1;TRINITY_DN132220_c1_g1;TRINITY_DN141745_c5_g2;TRINITY_DN142061_c1_g3;TRINITY_…
GO:0008287	protein serine/threonine phosphatase complex	1	132	0.0432455	0.0815952	TRINITY_DN150198_c1_g1
GO:1903293	phosphatase complex	1	132	0.0432455	0.0815952	TRINITY_DN150198_c1_g1
GO:0016469	proton-transporting two-sector ATPase complex	1	149	0.0486837	0.0901551	TRINITY_DN122121_c0_g1

## Sheet: Rest vs Wake
Table S1. GO cell component enrichment data of six pairwise comparisons.
Go cell component categories significantly enriched by up-regulated genes
GO ID	Description	out (16)	All (62779)	pvalue	p.adjust	Genes
GO:0000974	Prp19 complex	2	55	8.9721e-05	0.0104974	TRINITY_DN129883_c1_g3;TRINITY_DN144266_c4_g1
GO:0042470	melanosome	2	307	0.00273366	0.106613	TRINITY_DN129883_c1_g3;TRINITY_DN144266_c4_g1
GO:0048770	pigment granule	2	307	0.00273366	0.106613	TRINITY_DN129883_c1_g3;TRINITY_DN144266_c4_g1
GO:0072534	perineuronal net	1	19	0.00483198	0.130097	TRINITY_DN121071_c3_g1
GO:0030175	filopodium	2	442	0.00555969	0.130097	TRINITY_DN119701_c2_g1;TRINITY_DN121071_c3_g1
GO:0005681	spliceosomal complex	2	533	0.00797944	0.155599	TRINITY_DN129883_c1_g3;TRINITY_DN144266_c4_g1
GO:0034709	methylosome	1	39	0.00989463	0.165382	TRINITY_DN136993_c2_g6
GO:0098858	actin-based cell projection	2	732	0.0146207	0.180597	TRINITY_DN119701_c2_g1;TRINITY_DN121071_c3_g1
GO:0030027	lamellipodium	2	734	0.0146964	0.180597	TRINITY_DN119701_c2_g1;TRINITY_DN121071_c3_g1
GO:0005719	nuclear euchromatin	1	61	0.0154356	0.180597	TRINITY_DN140693_c2_g3
GO:0000791	euchromatin	1	74	0.0186962	0.19205	TRINITY_DN140693_c2_g3
GO:0000786	nucleosome	1	78	0.0196974	0.19205	TRINITY_DN140693_c2_g3
GO:0043034	costamere	1	93	0.0234434	0.19266	TRINITY_DN143201_c2_g1
GO:0044815	DNA packaging complex	1	95	0.0239419	0.19266	TRINITY_DN140693_c2_g3
GO:0045211	postsynaptic membrane	2	968	0.0247	0.19266	TRINITY_DN121071_c3_g1;TRINITY_DN143201_c2_g1
GO:0005782	peroxisomal matrix	1	114	0.0286653	0.197285	TRINITY_DN149724_c1_g3
GO:0031907	microbody lumen	1	114	0.0286653	0.197285	TRINITY_DN149724_c1_g3
GO:0097060	synaptic membrane	2	1180	0.0355802	0.231271	TRINITY_DN121071_c3_g1;TRINITY_DN143201_c2_g1
GO:0031252	cell leading edge	2	1370	0.0466428	0.287222	TRINITY_DN119701_c2_g1;TRINITY_DN121071_c3_g1
Go cell component categories significantly enriched by down-regulated genes
GO:0000275	mitochondrial proton-transporting ATP synthase complex, catalytic core F(1)	1	14	0.00200538	0.209682	TRINITY_DN131513_c0_g5
GO:0045261	proton-transporting ATP synthase complex, catalytic core F(1)	1	24	0.0034356	0.209682	TRINITY_DN131513_c0_g5
GO:0033178	proton-transporting two-sector ATPase complex, catalytic domain	1	61	0.0087116	0.209682	TRINITY_DN131513_c0_g5
GO:0005753	mitochondrial proton-transporting ATP synthase complex	1	62	0.00885385	0.209682	TRINITY_DN131513_c0_g5
GO:0005890	sodium:potassium-exchanging ATPase complex	1	73	0.0104174	0.209682	TRINITY_DN153371_c0_g2
GO:0045259	proton-transporting ATP synthase complex	1	77	0.0109854	0.209682	TRINITY_DN131513_c0_g5
GO:0090533	cation-transporting ATPase complex	1	83	0.0118369	0.209682	TRINITY_DN153371_c0_g2
GO:0098533	ATPase dependent transmembrane transport complex	1	123	0.0174968	0.209884	TRINITY_DN153371_c0_g2
GO:1904949	ATPase complex	1	123	0.0174968	0.209884	TRINITY_DN153371_c0_g2
GO:0016469	proton-transporting two-sector ATPase complex	1	149	0.0211603	0.209884	TRINITY_DN131513_c0_g5
GO:0043202	lysosomal lumen	1	152	0.0215822	0.209884	TRINITY_DN155374_c2_g2
GO:0005775	vacuolar lumen	1	155	0.022004	0.209884	TRINITY_DN155374_c2_g2
GO:0022627	cytosolic small ribosomal subunit	1	155	0.022004	0.209884	TRINITY_DN119995_c2_g3
GO:0014704	intercalated disc	1	190	0.0269127	0.216993	TRINITY_DN153371_c0_g2
GO:0005901	caveola	1	200	0.0283111	0.216993	TRINITY_DN153371_c0_g2
GO:0030315	T-tubule	1	204	0.02887	0.216993	TRINITY_DN153371_c0_g2
GO:0043226	organelle	9	42562	0.0302517	0.216993	TRINITY_DN113447_c0_g2;TRINITY_DN114038_c0_g2;TRINITY_DN119995_c2_g3;TRINITY_DN126606_c0_g1;TRINITY_DN131513_c0_g5;TRINITY_DN137823_c2_g2;TRINITY_DN153371_c0_g2;TRINITY_DN154462_c8_g1;TRINITY_DN155374_c2_g2
GO:0044853	plasma membrane raft	1	228	0.0322173	0.216993	TRINITY_DN153371_c0_g2
GO:0015935	small ribosomal subunit	1	240	0.0338871	0.216993	TRINITY_DN119995_c2_g3
GO:0044291	cell-cell contact zone	1	248	0.0349988	0.216993	TRINITY_DN153371_c0_g2
GO:0098800	inner mitochondrial membrane protein complex	1	293	0.0412314	0.243461	TRINITY_DN131513_c0_g5

## Sheet: Sleep vs Activity
Table S1. GO cell component enrichment data of six pairwise comparisons.
Go cell component categories significantly enriched by up-regulated genes
GO ID	Description	out (6)	All (62779)	pvalue	p.adjust	Genes
GO:0044444	cytoplasmic part	6	25169	0.00415102	0.0999654	TRINITY_DN128115_c1_g2;TRINITY_DN130896_c4_g1;TRINITY_DN137456_c1_g1;TRINITY_DN155317_c1_g3;TRINITY_DN157107_c3_g2;TRINITY_DN91186_c0_g1
GO:0005794	Golgi apparatus	3	4219	0.00519799	0.0999654	TRINITY_DN137456_c1_g1;TRINITY_DN155317_c1_g3;TRINITY_DN91186_c0_g1
GO:0031090	organelle membrane	4	9141	0.0052644	0.0999654	TRINITY_DN128115_c1_g2;TRINITY_DN137456_c1_g1;TRINITY_DN155317_c1_g3;TRINITY_DN91186_c0_g1
GO:0000315	organellar large ribosomal subunit	1	72	0.00686185	0.0999654	TRINITY_DN157107_c3_g2
GO:0005762	mitochondrial large ribosomal subunit	1	72	0.00686185	0.0999654	TRINITY_DN157107_c3_g2
GO:0045277	respiratory chain complex IV	1	72	0.00686185	0.0999654	TRINITY_DN128115_c1_g2
GO:0034992	microtubule organizing center attachment site	1	77	0.00733691	0.0999654	TRINITY_DN91186_c0_g1
GO:0034993	LINC complex	1	77	0.00733691	0.0999654	TRINITY_DN91186_c0_g1
GO:0030670	phagocytic vesicle membrane	1	111	0.0105623	0.102864	TRINITY_DN155317_c1_g3
GO:0070069	cytochrome complex	1	111	0.0105623	0.102864	TRINITY_DN128115_c1_g2
GO:0005640	nuclear outer membrane	1	113	0.0107517	0.102864	TRINITY_DN91186_c0_g1
GO:0005739	mitochondrion	3	5678	0.0119936	0.102864	TRINITY_DN128115_c1_g2;TRINITY_DN130896_c4_g1;TRINITY_DN157107_c3_g2
GO:0030173	integral component of Golgi membrane	1	132	0.0125501	0.102864	TRINITY_DN137456_c1_g1
GO:0031228	intrinsic component of Golgi membrane	1	139	0.0132119	0.102864	TRINITY_DN137456_c1_g1
GO:0000313	organellar ribosome	1	171	0.0162328	0.110586	TRINITY_DN157107_c3_g2
GO:0005761	mitochondrial ribosome	1	171	0.0162328	0.110586	TRINITY_DN157107_c3_g2
GO:0045335	phagocytic vesicle	1	187	0.0177404	0.113747	TRINITY_DN155317_c1_g3
GO:0098588	bounding membrane of organelle	3	6792	0.0196734	0.119133	TRINITY_DN137456_c1_g1;TRINITY_DN155317_c1_g3;TRINITY_DN91186_c0_g1
GO:0098803	respiratory chain complex	1	229	0.0216885	0.124424	TRINITY_DN128115_c1_g2
GO:0030666	endocytic vesicle membrane	1	248	0.0234703	0.125364	TRINITY_DN155317_c1_g3
GO:0005793	endoplasmic reticulum-Golgi intermediate compartment	1	272	0.025717	0.125364	TRINITY_DN155317_c1_g3
GO:0070469	respiratory chain	1	291	0.0274926	0.125364	TRINITY_DN128115_c1_g2
GO:0031901	early endosome membrane	1	299	0.0282394	0.125364	TRINITY_DN155317_c1_g3
GO:0043231	intracellular membrane-bounded organelle	6	34744	0.0287282	0.125364	TRINITY_DN128115_c1_g2;TRINITY_DN130896_c4_g1;TRINITY_DN137456_c1_g1;TRINITY_DN155317_c1_g3;TRINITY_DN157107_c3_g2;TRINITY_DN91186_c0_g1
GO:0044429	mitochondrial part	2	2927	0.0287531	0.125364	TRINITY_DN128115_c1_g2;TRINITY_DN157107_c3_g2
GO:0005737	cytoplasm	6	35328	0.0317503	0.133107	TRINITY_DN128115_c1_g2;TRINITY_DN130896_c4_g1;TRINITY_DN137456_c1_g1;TRINITY_DN155317_c1_g3;TRINITY_DN157107_c3_g2;TRINITY_DN91186_c0_g1
GO:0031967	organelle envelope	2	3502	0.0401481	0.157498	TRINITY_DN128115_c1_g2;TRINITY_DN91186_c0_g1
GO:0031975	envelope	2	3530	0.0407432	0.157498	TRINITY_DN128115_c1_g2;TRINITY_DN91186_c0_g1
GO:0044446	intracellular organelle part	5	25240	0.0419031	0.157498	TRINITY_DN128115_c1_g2;TRINITY_DN137456_c1_g1;TRINITY_DN155317_c1_g3;TRINITY_DN157107_c3_g2;TRINITY_DN91186_c0_g1
GO:0044422	organelle part	5	25896	0.0470156	0.166012	TRINITY_DN128115_c1_g2;TRINITY_DN137456_c1_g1;TRINITY_DN155317_c1_g3;TRINITY_DN157107_c3_g2;TRINITY_DN91186_c0_g1
GO:0030139	endocytic vesicle	1	504	0.0472143	0.166012	TRINITY_DN155317_c1_g3
GO:0043227	membrane-bounded organelle	6	37949	0.0487807	0.166159	TRINITY_DN128115_c1_g2;TRINITY_DN130896_c4_g1;TRINITY_DN137456_c1_g1;TRINITY_DN155317_c1_g3;TRINITY_DN157107_c3_g2;TRINITY_DN91186_c0_g1
Go cell component categories significantly enriched by down-regulated genes
GO:0005754	mitochondrial proton-transporting ATP synthase, catalytic core	1	2	0.00038226	0.0221711	TRINITY_DN115446_c0_g1
GO:0045267	proton-transporting ATP synthase, catalytic core	1	2	0.00038226	0.0221711	TRINITY_DN115446_c0_g1
GO:0005737	cytoplasm	12	35328	0.00100763	0.0389617	TRINITY_DN102874_c0_g1;TRINITY_DN107168_c0_g1;TRINITY_DN115446_c0_g1;TRINITY_DN133897_c0_g2;TRINITY_DN133897_c0_g3;TRINITY_DN138842_c0_g1;TRINITY_DN145442_c1_g1;TRINITY_DN146829_c1_g2;TRINITY_DN150518_c1_g4;TRINITY_DN150858_c0_g2;TRINITY_DN155798_c8_g1;TRINITY_DN156688_c5_g2
GO:0000275	mitochondrial proton-transporting ATP synthase complex, catalytic core F(1)	1	14	0.00267301	0.0775172	TRINITY_DN115446_c0_g1
GO:0043196	varicosity	1	24	0.00457829	0.0885136	TRINITY_DN102874_c0_g1
GO:0045261	proton-transporting ATP synthase complex, catalytic core F(1)	1	24	0.00457829	0.0885136	TRINITY_DN115446_c0_g1
GO:0005667	transcription factor complex	2	776	0.009277	0.147765	TRINITY_DN133897_c0_g2;TRINITY_DN150858_c0_g2
GO:0033178	proton-transporting two-sector ATPase complex, catalytic domain	1	61	0.0115988	0.147765	TRINITY_DN115446_c0_g1
GO:0005753	mitochondrial proton-transporting ATP synthase complex	1	62	0.011788	0.147765	TRINITY_DN115446_c0_g1
GO:0031965	nuclear membrane	2	916	0.0127383	0.147765	TRINITY_DN133897_c0_g2;TRINITY_DN150858_c0_g2
GO:0045259	proton-transporting ATP synthase complex	1	77	0.0146207	0.154182	TRINITY_DN115446_c0_g1
GO:0005759	mitochondrial matrix	2	1162	0.019976	0.166225	TRINITY_DN107168_c0_g1;TRINITY_DN115446_c0_g1
GO:0016235	aggresome	1	120	0.0227	0.166225	TRINITY_DN145442_c1_g1
GO:0031967	organelle envelope	3	3502	0.0261028	0.166225	TRINITY_DN115446_c0_g1;TRINITY_DN133897_c0_g2;TRINITY_DN150858_c0_g2
GO:0031975	envelope	3	3530	0.0266523	0.166225	TRINITY_DN115446_c0_g1;TRINITY_DN133897_c0_g2;TRINITY_DN150858_c0_g2
GO:0044424	intracellular part	12	46604	0.0279993	0.166225	TRINITY_DN102874_c0_g1;TRINITY_DN107168_c0_g1;TRINITY_DN115446_c0_g1;TRINITY_DN133897_c0_g2;TRINITY_DN133897_c0_g3;TRINITY_DN138842_c0_g1;TRINITY_DN145442_c1_g1;TRINITY_DN146829_c1_g2;TRINITY_DN150518_c1_g4;TRINITY_DN150858_c0_g2;TRINITY_DN155798_c8_g1;TRINITY_DN156688_c5_g2
GO:0016469	proton-transporting two-sector ATPase complex	1	149	0.0281144	0.166225	TRINITY_DN115446_c0_g1
GO:0042645	mitochondrial nucleoid	1	149	0.0281144	0.166225	TRINITY_DN115446_c0_g1
GO:0009295	nucleoid	1	152	0.028673	0.166225	TRINITY_DN115446_c0_g1
GO:0005635	nuclear envelope	2	1413	0.0287672	0.166225	TRINITY_DN133897_c0_g2;TRINITY_DN150858_c0_g2
GO:0005634	nucleus	8	22649	0.030772	0.166225	TRINITY_DN115446_c0_g1;TRINITY_DN133897_c0_g2;TRINITY_DN133897_c0_g3;TRINITY_DN138842_c0_g1;TRINITY_DN146829_c1_g2;TRINITY_DN150518_c1_g4;TRINITY_DN150858_c0_g2;TRINITY_DN156688_c5_g2
GO:0001750	photoreceptor outer segment	1	175	0.0329454	0.166225	TRINITY_DN102874_c0_g1
GO:0043229	intracellular organelle	11	39744	0.0329585	0.166225	TRINITY_DN102874_c0_g1;TRINITY_DN107168_c0_g1;TRINITY_DN115446_c0_g1;TRINITY_DN133897_c0_g2;TRINITY_DN133897_c0_g3;TRINITY_DN138842_c0_g1;TRINITY_DN146829_c1_g2;TRINITY_DN150518_c1_g4;TRINITY_DN150858_c0_g2;TRINITY_DN155798_c8_g1;TRINITY_DN156688_c5_g2
GO:0016234	inclusion body	1	222	0.0416225	0.197575	TRINITY_DN145442_c1_g1
GO:0005622	intracellular	12	48312	0.0431271	0.197575	TRINITY_DN102874_c0_g1;TRINITY_DN107168_c0_g1;TRINITY_DN115446_c0_g1;TRINITY_DN133897_c0_g2;TRINITY_DN133897_c0_g3;TRINITY_DN138842_c0_g1;TRINITY_DN145442_c1_g1;TRINITY_DN146829_c1_g2;TRINITY_DN150518_c1_g4;TRINITY_DN150858_c0_g2;TRINITY_DN155798_c8_g1;TRINITY_DN156688_c5_g2
GO:0043231	intracellular membrane-bounded organelle	10	34744	0.0442841	0.197575	TRINITY_DN107168_c0_g1;TRINITY_DN115446_c0_g1;TRINITY_DN133897_c0_g2;TRINITY_DN133897_c0_g3;TRINITY_DN138842_c0_g1;TRINITY_DN146829_c1_g2;TRINITY_DN150518_c1_g4;TRINITY_DN150858_c0_g2;TRINITY_DN155798_c8_g1;TRINITY_DN156688_c5_g2
