# Supplementary material for: Comparative analysis of the daily brain transcriptomes of Asian particolored bat
Source: Sci Rep. 2022 Mar 9;12:3876. doi: 10.1038/s41598-022-07787-z (PMC8907190; doi:10.1038/s41598-022-07787-z)
Supplement: Supplementary file 2 — Supplementary Information 2. [file 41598_2022_7787_MOESM2_ESM.xlsx]

## Sheet: Rest vs Sleep
Comparative analysis of the daily brain transcriptomes of Asian particolored bat
Guoting Zhang, Yujia Chu, Tinglei Jiang, Jingjing Li, Lei Feng, Hui Wu, Hui Wang & Jiang Feng
Table S2. GO molecular function enrichment data of six pairwise comparisons.
Go molecular function categories significantly enriched by up-regulated genes
GO ID	Description	out (17)	All (62375)	pvalue	p.adjust	Genes
GO:0044020	histone methyltransferase activity (H4-R3 specific)	1	6	0.0012499	0.0868877	TRINITY_DN136993_c2_g6
GO:0048273	mitogen-activated protein kinase p38 binding	1	13	0.00270629	0.0868877	TRINITY_DN136993_c2_g6
GO:0035242	protein-arginine omega-N asymmetric methyltransferase activity	1	19	0.00395307	0.0868877	TRINITY_DN136993_c2_g6
GO:0008429	phosphatidylethanolamine binding	1	21	0.00436834	0.0868877	TRINITY_DN118645_c0_g1
GO:0008469	histone-arginine N-methyltransferase activity	1	21	0.00436834	0.0868877	TRINITY_DN136993_c2_g6
GO:0016273	arginine N-methyltransferase activity	1	25	0.00519841	0.0868877	TRINITY_DN136993_c2_g6
GO:0016274	protein-arginine N-methyltransferase activity	1	25	0.00519841	0.0868877	TRINITY_DN136993_c2_g6
GO:0030553	cGMP binding	1	42	0.00871906	0.0981117	TRINITY_DN156337_c3_g3
GO:0008327	methyl-CpG binding	1	48	0.0099589	0.0981117	TRINITY_DN136993_c2_g6
GO:0047555	3',5'-cyclic-GMP phosphodiesterase activity	1	48	0.0099589	0.0981117	TRINITY_DN156337_c3_g3
GO:0004176	ATP-dependent peptidase activity	1	50	0.0103719	0.0981117	TRINITY_DN149724_c1_g3
GO:0051019	mitogen-activated protein kinase binding	1	53	0.010991	0.0981117	TRINITY_DN136993_c2_g6
GO:0004364	glutathione transferase activity	1	76	0.0157259	0.0981117	TRINITY_DN125793_c1_g1
GO:0008137	NADH dehydrogenase (ubiquinone) activity	1	85	0.017573	0.0981117	TRINITY_DN129515_c1_g1
GO:0050136	NADH dehydrogenase (quinone) activity	1	85	0.017573	0.0981117	TRINITY_DN129515_c1_g1
GO:0001786	phosphatidylserine binding	1	89	0.0183929	0.0981117	TRINITY_DN118645_c0_g1
GO:0003954	NADH dehydrogenase activity	1	89	0.0183929	0.0981117	TRINITY_DN129515_c1_g1
GO:0019706	protein-cysteine S-palmitoyltransferase activity	1	97	0.0200308	0.0981117	TRINITY_DN121904_c1_g2
GO:0019707	protein-cysteine S-acyltransferase activity	1	97	0.0200308	0.0981117	TRINITY_DN121904_c1_g2
GO:0004114	3',5'-cyclic-nucleotide phosphodiesterase activity	1	104	0.0214619	0.0981117	TRINITY_DN156337_c3_g3
GO:0004112	cyclic-nucleotide phosphodiesterase activity	1	111	0.022891	0.0981117	TRINITY_DN156337_c3_g3
GO:0016655	oxidoreductase activity, acting on NAD(P)H, quinone or similar compound as acceptor	1	113	0.023299	0.0981117	TRINITY_DN129515_c1_g1
GO:0005070	SH3/SH2 adaptor activity	1	114	0.0235029	0.0981117	TRINITY_DN103924_c0_g1
GO:0004129	cytochrome-c oxidase activity	1	115	0.0237068	0.0981117	TRINITY_DN158095_c5_g3
GO:0015002	heme-copper terminal oxidase activity	1	115	0.0237068	0.0981117	TRINITY_DN158095_c5_g3
GO:0016676	oxidoreductase activity, acting on a heme group of donors, oxygen as acceptor	1	115	0.0237068	0.0981117	TRINITY_DN158095_c5_g3
GO:0030551	cyclic nucleotide binding	1	116	0.0239107	0.0981117	TRINITY_DN156337_c3_g3
GO:0016675	oxidoreductase activity, acting on a heme group of donors	1	117	0.0241145	0.0981117	TRINITY_DN158095_c5_g3
GO:0016417	S-acyltransferase activity	1	118	0.0243183	0.0981117	TRINITY_DN121904_c1_g2
GO:0016409	palmitoyltransferase activity	1	131	0.0269638	0.105159	TRINITY_DN121904_c1_g2
GO:0003735	structural constituent of ribosome	2	1384	0.0326301	0.123152	TRINITY_DN154084_c2_g4;TRINITY_DN158695_c3_g2
GO:0016765	transferase activity, transferring alkyl or aryl (other than methyl) groups	1	191	0.0390881	0.142916	TRINITY_DN125793_c1_g1
GO:0072341	modified amino acid binding	1	203	0.0414961	0.146243	TRINITY_DN118645_c0_g1
GO:0035591	signaling adaptor activity	1	208	0.0424979	0.146243	TRINITY_DN103924_c0_g1
GO:0042054	histone methyltransferase activity	1	223	0.0454972	0.152091	TRINITY_DN136993_c2_g6
Go molecular function categories significantly enriched by down-regulated genes
GO:0016491	oxidoreductase activity	8	3215	7.89106e-07	4.80027e-05	TRINITY_DN118882_c2_g1;TRINITY_DN125226_c1_g1;TRINITY_DN125991_c1_g1;TRINITY_DN127405_c0_g1;TRINITY_DN127491_c2_g1;TRINITY_DN129834_c2_g2;TRINITY_DN132220_c1_g1;TRINITY_DN151161_c0_g1
GO:0008137	NADH dehydrogenase (ubiquinone) activity	3	85	1.63787e-06	4.80027e-05	TRINITY_DN118882_c2_g1;TRINITY_DN125226_c1_g1;TRINITY_DN132220_c1_g1
GO:0050136	NADH dehydrogenase (quinone) activity	3	85	1.63787e-06	4.80027e-05	TRINITY_DN118882_c2_g1;TRINITY_DN125226_c1_g1;TRINITY_DN132220_c1_g1
GO:0003954	NADH dehydrogenase activity	3	89	1.88192e-06	4.80027e-05	TRINITY_DN118882_c2_g1;TRINITY_DN125226_c1_g1;TRINITY_DN132220_c1_g1
GO:0015078	hydrogen ion transmembrane transporter activity	4	353	2.26447e-06	4.80027e-05	TRINITY_DN125991_c1_g1;TRINITY_DN127405_c0_g1;TRINITY_DN127491_c2_g1;TRINITY_DN151161_c0_g1
GO:0009055	electron carrier activity	4	356	2.34159e-06	4.80027e-05	TRINITY_DN125991_c1_g1;TRINITY_DN127405_c0_g1;TRINITY_DN127491_c2_g1;TRINITY_DN151161_c0_g1
GO:0016655	oxidoreductase activity, acting on NAD(P)H, quinone or similar compound as acceptor	3	113	3.86433e-06	6.79018e-05	TRINITY_DN118882_c2_g1;TRINITY_DN125226_c1_g1;TRINITY_DN132220_c1_g1
GO:0008121	ubiquinol-cytochrome-c reductase activity	2	20	1.32451e-05	0.000180035	TRINITY_DN125991_c1_g1;TRINITY_DN127405_c0_g1
GO:0016681	oxidoreductase activity, acting on diphenols and related substances as donors, cytochrome as acceptor	2	20	1.32451e-05	0.000180035	TRINITY_DN125991_c1_g1;TRINITY_DN127405_c0_g1
GO:0016679	oxidoreductase activity, acting on diphenols and related substances as donors	2	21	1.4637e-05	0.000180035	TRINITY_DN125991_c1_g1;TRINITY_DN127405_c0_g1
GO:0016651	oxidoreductase activity, acting on NAD(P)H	3	250	4.14979e-05	0.000464022	TRINITY_DN118882_c2_g1;TRINITY_DN125226_c1_g1;TRINITY_DN132220_c1_g1
GO:0020037	heme binding	3	415	0.000185508	0.00190146	TRINITY_DN127491_c2_g1;TRINITY_DN129834_c2_g2;TRINITY_DN151161_c0_g1
GO:0046906	tetrapyrrole binding	3	445	0.000227676	0.00215416	TRINITY_DN127491_c2_g1;TRINITY_DN129834_c2_g2;TRINITY_DN151161_c0_g1
GO:0015077	monovalent inorganic cation transmembrane transporter activity	4	1186	0.000253978	0.00223138	TRINITY_DN125991_c1_g1;TRINITY_DN127405_c0_g1;TRINITY_DN127491_c2_g1;TRINITY_DN151161_c0_g1
GO:0004129	cytochrome-c oxidase activity	2	115	0.000450052	0.00318271	TRINITY_DN127491_c2_g1;TRINITY_DN151161_c0_g1
GO:0015002	heme-copper terminal oxidase activity	2	115	0.000450052	0.00318271	TRINITY_DN127491_c2_g1;TRINITY_DN151161_c0_g1
GO:0016676	oxidoreductase activity, acting on a heme group of donors, oxygen as acceptor	2	115	0.000450052	0.00318271	TRINITY_DN127491_c2_g1;TRINITY_DN151161_c0_g1
GO:0016675	oxidoreductase activity, acting on a heme group of donors	2	117	0.000465762	0.00318271	TRINITY_DN127491_c2_g1;TRINITY_DN151161_c0_g1
GO:0022890	inorganic cation transmembrane transporter activity	4	1810	0.00124259	0.0080441	TRINITY_DN125991_c1_g1;TRINITY_DN127405_c0_g1;TRINITY_DN127491_c2_g1;TRINITY_DN151161_c0_g1
GO:0005506	iron ion binding	3	898	0.00173938	0.0106972	TRINITY_DN127491_c2_g1;TRINITY_DN129834_c2_g2;TRINITY_DN151161_c0_g1
GO:0070181	small ribosomal subunit rRNA binding	1	12	0.00326593	0.0188777	TRINITY_DN137823_c2_g2
GO:0008324	cation transmembrane transporter activity	4	2380	0.0033765	0.0188777	TRINITY_DN125991_c1_g1;TRINITY_DN127405_c0_g1;TRINITY_DN127491_c2_g1;TRINITY_DN151161_c0_g1
GO:0015075	ion transmembrane transporter activity	4	3138	0.00897958	0.0480212	TRINITY_DN125991_c1_g1;TRINITY_DN127405_c0_g1;TRINITY_DN127491_c2_g1;TRINITY_DN151161_c0_g1
GO:0022891	substrate-specific transmembrane transporter activity	4	3289	0.0105633	0.0541371	TRINITY_DN125991_c1_g1;TRINITY_DN127405_c0_g1;TRINITY_DN127491_c2_g1;TRINITY_DN151161_c0_g1
GO:0005527	macrolide binding	1	47	0.0127343	0.0580119	TRINITY_DN143444_c2_g4
GO:0005528	FK506 binding	1	47	0.0127343	0.0580119	TRINITY_DN143444_c2_g4
GO:0030371	translation repressor activity	1	47	0.0127343	0.0580119	TRINITY_DN137823_c2_g2
GO:0022857	transmembrane transporter activity	4	3559	0.0138351	0.0607757	TRINITY_DN125991_c1_g1;TRINITY_DN127405_c0_g1;TRINITY_DN127491_c2_g1;TRINITY_DN151161_c0_g1
GO:0022892	substrate-specific transporter activity	4	3848	0.0180012	0.0763499	TRINITY_DN125991_c1_g1;TRINITY_DN127405_c0_g1;TRINITY_DN127491_c2_g1;TRINITY_DN151161_c0_g1
GO:0005001	transmembrane receptor protein tyrosine phosphatase activity	1	82	0.022118	0.0877585	TRINITY_DN121071_c1_g1
GO:0019198	transmembrane receptor protein phosphatase activity	1	82	0.022118	0.0877585	TRINITY_DN121071_c1_g1
GO:0045182	translation regulator activity	1	85	0.0229184	0.0880926	TRINITY_DN137823_c2_g2
GO:0042162	telomeric DNA binding	1	91	0.0245173	0.0913828	TRINITY_DN153079_c1_g2
GO:0005215	transporter activity	4	4357	0.0271328	0.0981569	TRINITY_DN125991_c1_g1;TRINITY_DN127405_c0_g1;TRINITY_DN127491_c2_g1;TRINITY_DN151161_c0_g1
GO:0004864	protein phosphatase inhibitor activity	1	105	0.0282386	0.0992387	TRINITY_DN133097_c0_g1
GO:0019212	phosphatase inhibitor activity	1	112	0.0300943	0.102822	TRINITY_DN133097_c0_g1
GO:0003755	peptidyl-prolyl cis-trans isomerase activity	1	128	0.0343232	0.112026	TRINITY_DN143444_c2_g4
GO:0019888	protein phosphatase regulator activity	1	134	0.0359046	0.112026	TRINITY_DN133097_c0_g1
GO:0003730	mRNA 3'-UTR binding	1	136	0.0364312	0.112026	TRINITY_DN137823_c2_g2
GO:0016859	cis-trans isomerase activity	1	136	0.0364312	0.112026	TRINITY_DN143444_c2_g4
GO:0019208	phosphatase regulator activity	1	178	0.0474271	0.142281	TRINITY_DN133097_c0_g1

## Sheet: Sleep vs Wake
Table S2. GO molecular function enrichment data of six pairwise comparisons.
Go molecular function categories significantly enriched by up-regulated genes
GO ID	Description	out (11)	All (62375)	pvalue	p.adjust	Genes
GO:0004493	methylmalonyl-CoA epimerase activity	1	2	0.000352677	0.0303302	TRINITY_DN133205_c1_g2
GO:0042296	ISG15 transferase activity	1	11	0.00193833	0.0605342	TRINITY_DN122615_c4_g3
GO:0004322	ferroxidase activity	1	22	0.00387323	0.0605342	TRINITY_DN141684_c0_g3
GO:0016724	oxidoreductase activity, oxidizing metal ions, oxygen as acceptor	1	22	0.00387323	0.0605342	TRINITY_DN141684_c0_g3
GO:0004931	extracellular ATP-gated cation channel activity	1	26	0.00457599	0.0605342	TRINITY_DN153697_c1_g2
GO:0035381	ATP-gated ion channel activity	1	26	0.00457599	0.0605342	TRINITY_DN153697_c1_g2
GO:0005212	structural constituent of eye lens	1	28	0.0049272	0.0605342	TRINITY_DN135759_c0_g3
GO:0016722	oxidoreductase activity, oxidizing metal ions	1	51	0.00895802	0.0872703	TRINITY_DN141684_c0_g3
GO:0016854	racemase and epimerase activity	1	52	0.00913294	0.0872703	TRINITY_DN133205_c1_g2
GO:0061631	ubiquitin conjugating enzyme activity	1	77	0.0134967	0.0893548	TRINITY_DN122615_c4_g3
GO:0061650	ubiquitin-like protein conjugating enzyme activity	1	77	0.0134967	0.0893548	TRINITY_DN122615_c4_g3
GO:0042605	peptide antigen binding	1	79	0.0138451	0.0893548	TRINITY_DN130186_c0_g1
GO:0008137	NADH dehydrogenase (ubiquinone) activity	1	85	0.0148894	0.0893548	TRINITY_DN118882_c2_g1
GO:0050136	NADH dehydrogenase (quinone) activity	1	85	0.0148894	0.0893548	TRINITY_DN118882_c2_g1
GO:0003954	NADH dehydrogenase activity	1	89	0.0155851	0.0893548	TRINITY_DN118882_c2_g1
GO:0016655	oxidoreductase activity, acting on NAD(P)H, quinone or similar compound as acceptor	1	113	0.0197499	0.106156	TRINITY_DN118882_c2_g1
GO:0001614	purinergic nucleotide receptor activity	1	142	0.0247609	0.112399	TRINITY_DN153697_c1_g2
GO:0016502	nucleotide receptor activity	1	142	0.0247609	0.112399	TRINITY_DN153697_c1_g2
GO:0005507	copper ion binding	1	150	0.0261392	0.112399	TRINITY_DN141684_c0_g3
GO:0035586	purinergic receptor activity	1	150	0.0261392	0.112399	TRINITY_DN153697_c1_g2
GO:0005231	excitatory extracellular ligand-gated ion channel activity	1	195	0.0338589	0.13866	TRINITY_DN153697_c1_g2
GO:0003823	antigen binding	1	240	0.041523	0.1616	TRINITY_DN130186_c0_g1
GO:0016651	oxidoreductase activity, acting on NAD(P)H	1	250	0.0432186	0.1616	TRINITY_DN118882_c2_g1
GO:0005230	extracellular ligand-gated ion channel activity	1	265	0.0457569	0.163962	TRINITY_DN153697_c1_g2
Go molecular function categories significantly enriched by down-regulated genes
GO:0001665	alpha-N-acetylgalactosaminide alpha-2,6-sialyltransferase activity	1	13	0.0012499	0.031012	TRINITY_DN155798_c8_g1
GO:0004459	L-lactate dehydrogenase activity	1	16	0.00153815	0.031012	TRINITY_DN131732_c9_g1
GO:0004457	lactate dehydrogenase activity	1	22	0.00211445	0.031012	TRINITY_DN131732_c9_g1
GO:0030553	cGMP binding	1	42	0.00403345	0.0405552	TRINITY_DN156337_c3_g3
GO:0047555	3',5'-cyclic-GMP phosphodiesterase activity	1	48	0.00460855	0.0405552	TRINITY_DN156337_c3_g3
GO:0008373	sialyltransferase activity	1	67	0.00642786	0.0471377	TRINITY_DN155798_c8_g1
GO:0004114	3',5'-cyclic-nucleotide phosphodiesterase activity	1	104	0.0099628	0.0543009	TRINITY_DN156337_c3_g3
GO:0004112	cyclic-nucleotide phosphodiesterase activity	1	111	0.0106304	0.0543009	TRINITY_DN156337_c3_g3
GO:0030551	cyclic nucleotide binding	1	116	0.011107	0.0543009	TRINITY_DN156337_c3_g3
GO:0008081	phosphoric diester hydrolase activity	1	327	0.0310468	0.136606	TRINITY_DN156337_c3_g3
GO:0016616	oxidoreductase activity, acting on the CH-OH group of donors, NAD or NADP as acceptor	1	372	0.0352557	0.141023	TRINITY_DN131732_c9_g1
GO:0008017	microtubule binding	1	440	0.0415869	0.152485	TRINITY_DN124214_c3_g2

## Sheet: Wake vs Activity
Table S2. GO molecular function enrichment data of six pairwise comparisons.
Go molecular function categories significantly enriched by up-regulated genes
GO ID	Description	out (16)	All (62375)	pvalue	p.adjust	Genes
GO:0015078	hydrogen ion transmembrane transporter activity	9	353	5.93986e-17	5.64286e-15	TRINITY_DN116599_c0_g1;TRINITY_DN117845_c2_g1;TRINITY_DN125419_c1_g1;TRINITY_DN125934_c6_g1;TRINITY_DN125964_c1_g1;TRINITY_DN127719_c0_g3;TRINITY_DN128115_c1_g2;TRINITY_DN130260_c2_g1;TRINITY_DN141379_c2_g1
GO:0004129	cytochrome-c oxidase activity	6	115	2.71438e-13	5.73102e-12	TRINITY_DN116599_c0_g1;TRINITY_DN117845_c2_g1;TRINITY_DN125419_c1_g1;TRINITY_DN125964_c1_g1;TRINITY_DN128115_c1_g2;TRINITY_DN130260_c2_g1
GO:0015002	heme-copper terminal oxidase activity	6	115	2.71438e-13	5.73102e-12	TRINITY_DN116599_c0_g1;TRINITY_DN117845_c2_g1;TRINITY_DN125419_c1_g1;TRINITY_DN125964_c1_g1;TRINITY_DN128115_c1_g2;TRINITY_DN130260_c2_g1
GO:0016676	oxidoreductase activity, acting on a heme group of donors, oxygen as acceptor	6	115	2.71438e-13	5.73102e-12	TRINITY_DN116599_c0_g1;TRINITY_DN117845_c2_g1;TRINITY_DN125419_c1_g1;TRINITY_DN125964_c1_g1;TRINITY_DN128115_c1_g2;TRINITY_DN130260_c2_g1
GO:0016675	oxidoreductase activity, acting on a heme group of donors	6	117	3.01633e-13	5.73102e-12	TRINITY_DN116599_c0_g1;TRINITY_DN117845_c2_g1;TRINITY_DN125419_c1_g1;TRINITY_DN125964_c1_g1;TRINITY_DN128115_c1_g2;TRINITY_DN130260_c2_g1
GO:0009055	electron carrier activity	7	356	2.0356e-12	3.22303e-11	TRINITY_DN116599_c0_g1;TRINITY_DN117845_c2_g1;TRINITY_DN125419_c1_g1;TRINITY_DN125964_c1_g1;TRINITY_DN127719_c0_g3;TRINITY_DN128115_c1_g2;TRINITY_DN130260_c2_g1
GO:0015077	monovalent inorganic cation transmembrane transporter activity	9	1186	3.19945e-12	4.34211e-11	TRINITY_DN116599_c0_g1;TRINITY_DN117845_c2_g1;TRINITY_DN125419_c1_g1;TRINITY_DN125934_c6_g1;TRINITY_DN125964_c1_g1;TRINITY_DN127719_c0_g3;TRINITY_DN128115_c1_g2;TRINITY_DN130260_c2_g1;TRINITY_DN141379_c2_g1
GO:0022890	inorganic cation transmembrane transporter activity	9	1810	1.36158e-10	1.61688e-09	TRINITY_DN116599_c0_g1;TRINITY_DN117845_c2_g1;TRINITY_DN125419_c1_g1;TRINITY_DN125934_c6_g1;TRINITY_DN125964_c1_g1;TRINITY_DN127719_c0_g3;TRINITY_DN128115_c1_g2;TRINITY_DN130260_c2_g1;TRINITY_DN141379_c2_g1
GO:0008324	cation transmembrane transporter activity	9	2380	1.5152e-09	1.59938e-08	TRINITY_DN116599_c0_g1;TRINITY_DN117845_c2_g1;TRINITY_DN125419_c1_g1;TRINITY_DN125934_c6_g1;TRINITY_DN125964_c1_g1;TRINITY_DN127719_c0_g3;TRINITY_DN128115_c1_g2;TRINITY_DN130260_c2_g1;TRINITY_DN141379_c2_g1
GO:0015075	ion transmembrane transporter activity	9	3138	1.69124e-08	1.60668e-07	TRINITY_DN116599_c0_g1;TRINITY_DN117845_c2_g1;TRINITY_DN125419_c1_g1;TRINITY_DN125934_c6_g1;TRINITY_DN125964_c1_g1;TRINITY_DN127719_c0_g3;TRINITY_DN128115_c1_g2;TRINITY_DN130260_c2_g1;TRINITY_DN141379_c2_g1
GO:0022891	substrate-specific transmembrane transporter activity	9	3289	2.54219e-08	2.19553e-07	TRINITY_DN116599_c0_g1;TRINITY_DN117845_c2_g1;TRINITY_DN125419_c1_g1;TRINITY_DN125934_c6_g1;TRINITY_DN125964_c1_g1;TRINITY_DN127719_c0_g3;TRINITY_DN128115_c1_g2;TRINITY_DN130260_c2_g1;TRINITY_DN141379_c2_g1
GO:0022857	transmembrane transporter activity	9	3559	5.02955e-08	3.98173e-07	TRINITY_DN116599_c0_g1;TRINITY_DN117845_c2_g1;TRINITY_DN125419_c1_g1;TRINITY_DN125934_c6_g1;TRINITY_DN125964_c1_g1;TRINITY_DN127719_c0_g3;TRINITY_DN128115_c1_g2;TRINITY_DN130260_c2_g1;TRINITY_DN141379_c2_g1
GO:0022892	substrate-specific transporter activity	9	3848	9.85551e-08	7.20211e-07	TRINITY_DN116599_c0_g1;TRINITY_DN117845_c2_g1;TRINITY_DN125419_c1_g1;TRINITY_DN125934_c6_g1;TRINITY_DN125964_c1_g1;TRINITY_DN127719_c0_g3;TRINITY_DN128115_c1_g2;TRINITY_DN130260_c2_g1;TRINITY_DN141379_c2_g1
GO:0005215	transporter activity	9	4357	2.8582e-07	1.93949e-06	TRINITY_DN116599_c0_g1;TRINITY_DN117845_c2_g1;TRINITY_DN125419_c1_g1;TRINITY_DN125934_c6_g1;TRINITY_DN125964_c1_g1;TRINITY_DN127719_c0_g3;TRINITY_DN128115_c1_g2;TRINITY_DN130260_c2_g1;TRINITY_DN141379_c2_g1
GO:0016491	oxidoreductase activity	8	3215	4.37671e-07	2.77192e-06	TRINITY_DN116599_c0_g1;TRINITY_DN117845_c2_g1;TRINITY_DN125419_c1_g1;TRINITY_DN125964_c1_g1;TRINITY_DN127179_c0_g1;TRINITY_DN127719_c0_g3;TRINITY_DN128115_c1_g2;TRINITY_DN130260_c2_g1
GO:0005507	copper ion binding	3	150	7.45992e-06	4.42933e-05	TRINITY_DN116599_c0_g1;TRINITY_DN125964_c1_g1;TRINITY_DN128115_c1_g2
GO:0047756	chondroitin 4-sulfotransferase activity	1	11	0.00281825	0.0157491	TRINITY_DN139237_c0_g1
GO:0003796	lysozyme activity	1	15	0.00384122	0.0202731	TRINITY_DN152375_c1_g3
GO:0034481	chondroitin sulfotransferase activity	1	16	0.00409681	0.0204841	TRINITY_DN139237_c0_g1
GO:0020037	heme binding	2	415	0.00498209	0.0221029	TRINITY_DN125419_c1_g1;TRINITY_DN130260_c2_g1
GO:0008121	ubiquinol-cytochrome-c reductase activity	1	20	0.00511856	0.0221029	TRINITY_DN127719_c0_g3
GO:0016681	oxidoreductase activity, acting on diphenols and related substances as donors, cytochrome as acceptor	1	20	0.00511856	0.0221029	TRINITY_DN127719_c0_g3
GO:0016679	oxidoreductase activity, acting on diphenols and related substances as donors	1	21	0.00537384	0.0221963	TRINITY_DN127719_c0_g3
GO:0046906	tetrapyrrole binding	2	445	0.00570378	0.0225775	TRINITY_DN125419_c1_g1;TRINITY_DN130260_c2_g1
GO:0046933	proton-transporting ATP synthase activity, rotational mechanism	1	35	0.00894134	0.0339771	TRINITY_DN141379_c2_g1
GO:0003824	catalytic activity	13	30895	0.00962905	0.0351831	TRINITY_DN116599_c0_g1;TRINITY_DN117845_c2_g1;TRINITY_DN125419_c1_g1;TRINITY_DN125546_c0_g1;TRINITY_DN125934_c6_g1;TRINITY_DN125964_c1_g1;TRINITY_DN127179_c0_g1;TRINITY_DN127719_c0_g3;TRINITY_DN128115_c1_g2;TRINITY_DN130260_c2_g1;TRINITY_DN139237_c0_g1;TRINITY_DN141379_c2_g1;TRINITY_DN152375_c1_g3
GO:0046961	proton-transporting ATPase activity, rotational mechanism	1	64	0.016293	0.057144	TRINITY_DN141379_c2_g1
GO:0046914	transition metal ion binding	5	6224	0.0168424	0.057144	TRINITY_DN116599_c0_g1;TRINITY_DN125419_c1_g1;TRINITY_DN125964_c1_g1;TRINITY_DN128115_c1_g2;TRINITY_DN130260_c2_g1
GO:0044769	ATPase activity, coupled to transmembrane movement of ions, rotational mechanism	1	71	0.0180599	0.05736	TRINITY_DN141379_c2_g1
GO:0008083	growth factor activity	1	72	0.0183121	0.05736	TRINITY_DN154874_c1_g1
GO:0004693	cyclin-dependent protein serine/threonine kinase activity	1	79	0.0200756	0.05736	TRINITY_DN125546_c0_g1
GO:0097472	cyclin-dependent protein kinase activity	1	79	0.0200756	0.05736	TRINITY_DN125546_c0_g1
GO:0036442	hydrogen-exporting ATPase activity	1	80	0.0203272	0.05736	TRINITY_DN141379_c2_g1
GO:0008137	NADH dehydrogenase (ubiquinone) activity	1	85	0.0215847	0.05736	TRINITY_DN127179_c0_g1
GO:0050136	NADH dehydrogenase (quinone) activity	1	85	0.0215847	0.05736	TRINITY_DN127179_c0_g1
GO:0005506	iron ion binding	2	898	0.0217364	0.05736	TRINITY_DN125419_c1_g1;TRINITY_DN130260_c2_g1
GO:0003954	NADH dehydrogenase activity	1	89	0.0225897	0.0580005	TRINITY_DN127179_c0_g1
GO:0016655	oxidoreductase activity, acting on NAD(P)H, quinone or similar compound as acceptor	1	113	0.0285988	0.0714971	TRINITY_DN127179_c0_g1
GO:0001540	beta-amyloid binding	1	126	0.0318393	0.0775573	TRINITY_DN150807_c0_g1
GO:0043531	ADP binding	1	134	0.0338284	0.0803425	TRINITY_DN141379_c2_g1
GO:0008146	sulfotransferase activity	1	144	0.0363094	0.0841316	TRINITY_DN139237_c0_g1
GO:0016782	transferase activity, transferring sulfur-containing groups	1	194	0.0486251	0.109985	TRINITY_DN139237_c0_g1
Go molecular function categories significantly enriched by down-regulated genes
GO:0004493	methylmalonyl-CoA epimerase activity	1	2	0.000448851	0.0430897	TRINITY_DN133205_c1_g2
GO:0005220	inositol 1,4,5-trisphosphate-sensitive calcium-release channel activity	1	17	0.00380928	0.112887	TRINITY_DN91647_c0_g1
GO:0071558	histone demethylase activity (H3-K27 specific)	1	17	0.00380928	0.112887	TRINITY_DN123652_c2_g4
GO:0070324	thyroid hormone binding	1	21	0.00470362	0.112887	TRINITY_DN135082_c11_g2
GO:0019855	calcium channel inhibitor activity	1	27	0.00604373	0.11604	TRINITY_DN91647_c0_g1
GO:0004948	calcitonin receptor activity	1	43	0.00960917	0.126663	TRINITY_DN152371_c2_g2
GO:0097642	calcitonin family receptor activity	1	46	0.0102764	0.126663	TRINITY_DN152371_c2_g2
GO:0016854	racemase and epimerase activity	1	52	0.0116095	0.126663	TRINITY_DN133205_c1_g2
GO:0015278	calcium-release channel activity	1	82	0.0182502	0.126663	TRINITY_DN91647_c0_g1
GO:0099604	ligand-gated calcium channel activity	1	82	0.0182502	0.126663	TRINITY_DN91647_c0_g1
GO:0008137	NADH dehydrogenase (ubiquinone) activity	1	85	0.018912	0.126663	TRINITY_DN118882_c2_g1
GO:0050136	NADH dehydrogenase (quinone) activity	1	85	0.018912	0.126663	TRINITY_DN118882_c2_g1
GO:0003954	NADH dehydrogenase activity	1	89	0.0197938	0.126663	TRINITY_DN118882_c2_g1
GO:0008200	ion channel inhibitor activity	1	102	0.0226544	0.126663	TRINITY_DN91647_c0_g1
GO:0016248	channel inhibitor activity	1	104	0.0230938	0.126663	TRINITY_DN91647_c0_g1
GO:0032452	histone demethylase activity	1	106	0.023533	0.126663	TRINITY_DN123652_c2_g4
GO:0005246	calcium channel regulator activity	1	107	0.0237525	0.126663	TRINITY_DN91647_c0_g1
GO:0005217	intracellular ligand-gated ion channel activity	1	111	0.0246302	0.126663	TRINITY_DN91647_c0_g1
GO:0016655	oxidoreductase activity, acting on NAD(P)H, quinone or similar compound as acceptor	1	113	0.0250688	0.126663	TRINITY_DN118882_c2_g1
GO:0032451	demethylase activity	1	127	0.0281337	0.135042	TRINITY_DN123652_c2_g4
GO:0042562	hormone binding	1	148	0.0327143	0.149551	TRINITY_DN135082_c11_g2
GO:0003735	structural constituent of ribosome	2	1384	0.0375179	0.163714	TRINITY_DN120688_c2_g1;TRINITY_DN140088_c2_g5

## Sheet: Rest vs Activity
Table S2. GO molecular function enrichment data of six pairwise comparisons.
Go molecular function categories significantly enriched by up-regulated genes
GO ID	Description	out (23)	All (62375)	pvalue	p.adjust	Genes
GO:0015078	hydrogen ion transmembrane transporter activity	15	353	6.82309e-29	7.36894e-27	TRINITY_DN116599_c0_g1;TRINITY_DN117295_c4_g1;TRINITY_DN117845_c2_g1;TRINITY_DN118235_c0_g1;TRINITY_DN121755_c0_g1;TRINITY_DN122260_c1_g1;TRINITY_DN125419_c1_g1;TRINITY_DN125934_c6_g1;TRINITY_DN125964_c1_g1;TRINITY_DN127719_c0_g3;TRINITY_DN128115_c1_g2;TRINITY_DN130260_c2_g1;TRINITY_DN134769_c2_g1;TRINITY_DN139705_c1_g1;TRINITY_DN140016_c1_g2
GO:0004129	cytochrome-c oxidase activity	12	115	1.1335e-27	3.04198e-26	TRINITY_DN116599_c0_g1;TRINITY_DN117295_c4_g1;TRINITY_DN117845_c2_g1;TRINITY_DN118235_c0_g1;TRINITY_DN121755_c0_g1;TRINITY_DN122260_c1_g1;TRINITY_DN125419_c1_g1;TRINITY_DN125964_c1_g1;TRINITY_DN128115_c1_g2;TRINITY_DN130260_c2_g1;TRINITY_DN134769_c2_g1;TRINITY_DN139705_c1_g1
GO:0015002	heme-copper terminal oxidase activity	12	115	1.1335e-27	3.04198e-26	TRINITY_DN116599_c0_g1;TRINITY_DN117295_c4_g1;TRINITY_DN117845_c2_g1;TRINITY_DN118235_c0_g1;TRINITY_DN121755_c0_g1;TRINITY_DN122260_c1_g1;TRINITY_DN125419_c1_g1;TRINITY_DN125964_c1_g1;TRINITY_DN128115_c1_g2;TRINITY_DN130260_c2_g1;TRINITY_DN134769_c2_g1;TRINITY_DN139705_c1_g1
GO:0016676	oxidoreductase activity, acting on a heme group of donors, oxygen as acceptor	12	115	1.1335e-27	3.04198e-26	TRINITY_DN116599_c0_g1;TRINITY_DN117295_c4_g1;TRINITY_DN117845_c2_g1;TRINITY_DN118235_c0_g1;TRINITY_DN121755_c0_g1;TRINITY_DN122260_c1_g1;TRINITY_DN125419_c1_g1;TRINITY_DN125964_c1_g1;TRINITY_DN128115_c1_g2;TRINITY_DN130260_c2_g1;TRINITY_DN134769_c2_g1;TRINITY_DN139705_c1_g1
GO:0016675	oxidoreductase activity, acting on a heme group of donors	12	117	1.40832e-27	3.04198e-26	TRINITY_DN116599_c0_g1;TRINITY_DN117295_c4_g1;TRINITY_DN117845_c2_g1;TRINITY_DN118235_c0_g1;TRINITY_DN121755_c0_g1;TRINITY_DN122260_c1_g1;TRINITY_DN125419_c1_g1;TRINITY_DN125964_c1_g1;TRINITY_DN128115_c1_g2;TRINITY_DN130260_c2_g1;TRINITY_DN134769_c2_g1;TRINITY_DN139705_c1_g1
GO:0009055	electron carrier activity	13	356	5.94542e-24	1.07018e-22	TRINITY_DN116599_c0_g1;TRINITY_DN117295_c4_g1;TRINITY_DN117845_c2_g1;TRINITY_DN118235_c0_g1;TRINITY_DN121755_c0_g1;TRINITY_DN122260_c1_g1;TRINITY_DN125419_c1_g1;TRINITY_DN125964_c1_g1;TRINITY_DN127719_c0_g3;TRINITY_DN128115_c1_g2;TRINITY_DN130260_c2_g1;TRINITY_DN134769_c2_g1;TRINITY_DN139705_c1_g1
GO:0015077	monovalent inorganic cation transmembrane transporter activity	16	1186	5.7171e-23	8.82067e-22	TRINITY_DN116599_c0_g1;TRINITY_DN117295_c4_g1;TRINITY_DN117845_c2_g1;TRINITY_DN118235_c0_g1;TRINITY_DN121755_c0_g1;TRINITY_DN122260_c1_g1;TRINITY_DN125419_c1_g1;TRINITY_DN125934_c6_g1;TRINITY_DN125964_c1_g1;TRINITY_DN127719_c0_g3;TRINITY_DN128115_c1_g2;TRINITY_DN130260_c2_g1;TRINITY_DN134769_c2_g1;TRINITY_DN139705_c1_g1;TRINITY_DN140016_c1_g2;TRINITY_DN140936_c0_g2
GO:0022890	inorganic cation transmembrane transporter activity	16	1810	4.79362e-20	6.47139e-19	TRINITY_DN116599_c0_g1;TRINITY_DN117295_c4_g1;TRINITY_DN117845_c2_g1;TRINITY_DN118235_c0_g1;TRINITY_DN121755_c0_g1;TRINITY_DN122260_c1_g1;TRINITY_DN125419_c1_g1;TRINITY_DN125934_c6_g1;TRINITY_DN125964_c1_g1;TRINITY_DN127719_c0_g3;TRINITY_DN128115_c1_g2;TRINITY_DN130260_c2_g1;TRINITY_DN134769_c2_g1;TRINITY_DN139705_c1_g1;TRINITY_DN140016_c1_g2;TRINITY_DN140936_c0_g2
GO:0008324	cation transmembrane transporter activity	16	2380	3.65583e-18	4.38699e-17	TRINITY_DN116599_c0_g1;TRINITY_DN117295_c4_g1;TRINITY_DN117845_c2_g1;TRINITY_DN118235_c0_g1;TRINITY_DN121755_c0_g1;TRINITY_DN122260_c1_g1;TRINITY_DN125419_c1_g1;TRINITY_DN125934_c6_g1;TRINITY_DN125964_c1_g1;TRINITY_DN127719_c0_g3;TRINITY_DN128115_c1_g2;TRINITY_DN130260_c2_g1;TRINITY_DN134769_c2_g1;TRINITY_DN139705_c1_g1;TRINITY_DN140016_c1_g2;TRINITY_DN140936_c0_g2
GO:0016491	oxidoreductase activity	17	3215	9.20899e-18	9.94571e-17	TRINITY_DN116599_c0_g1;TRINITY_DN117295_c4_g1;TRINITY_DN117845_c2_g1;TRINITY_DN118235_c0_g1;TRINITY_DN119096_c2_g2;TRINITY_DN121755_c0_g1;TRINITY_DN122260_c1_g1;TRINITY_DN125419_c1_g1;TRINITY_DN125676_c2_g3;TRINITY_DN125964_c1_g1;TRINITY_DN127179_c0_g1;TRINITY_DN127719_c0_g3;TRINITY_DN128115_c1_g2;TRINITY_DN130260_c2_g1;TRINITY_DN134769_c2_g1;TRINITY_DN139660_c3_g2;TRINITY_DN139705_c1_g1
GO:0015075	ion transmembrane transporter activity	16	3138	2.83963e-16	2.788e-15	TRINITY_DN116599_c0_g1;TRINITY_DN117295_c4_g1;TRINITY_DN117845_c2_g1;TRINITY_DN118235_c0_g1;TRINITY_DN121755_c0_g1;TRINITY_DN122260_c1_g1;TRINITY_DN125419_c1_g1;TRINITY_DN125934_c6_g1;TRINITY_DN125964_c1_g1;TRINITY_DN127719_c0_g3;TRINITY_DN128115_c1_g2;TRINITY_DN130260_c2_g1;TRINITY_DN134769_c2_g1;TRINITY_DN139705_c1_g1;TRINITY_DN140016_c1_g2;TRINITY_DN140936_c0_g2
GO:0022891	substrate-specific transmembrane transporter activity	16	3289	5.93376e-16	5.34038e-15	TRINITY_DN116599_c0_g1;TRINITY_DN117295_c4_g1;TRINITY_DN117845_c2_g1;TRINITY_DN118235_c0_g1;TRINITY_DN121755_c0_g1;TRINITY_DN122260_c1_g1;TRINITY_DN125419_c1_g1;TRINITY_DN125934_c6_g1;TRINITY_DN125964_c1_g1;TRINITY_DN127719_c0_g3;TRINITY_DN128115_c1_g2;TRINITY_DN130260_c2_g1;TRINITY_DN134769_c2_g1;TRINITY_DN139705_c1_g1;TRINITY_DN140016_c1_g2;TRINITY_DN140936_c0_g2
GO:0022857	transmembrane transporter activity	16	3559	2.0404e-15	1.6951e-14	TRINITY_DN116599_c0_g1;TRINITY_DN117295_c4_g1;TRINITY_DN117845_c2_g1;TRINITY_DN118235_c0_g1;TRINITY_DN121755_c0_g1;TRINITY_DN122260_c1_g1;TRINITY_DN125419_c1_g1;TRINITY_DN125934_c6_g1;TRINITY_DN125964_c1_g1;TRINITY_DN127719_c0_g3;TRINITY_DN128115_c1_g2;TRINITY_DN130260_c2_g1;TRINITY_DN134769_c2_g1;TRINITY_DN139705_c1_g1;TRINITY_DN140016_c1_g2;TRINITY_DN140936_c0_g2
GO:0022892	substrate-specific transporter activity	16	3848	6.9073e-15	5.32849e-14	TRINITY_DN116599_c0_g1;TRINITY_DN117295_c4_g1;TRINITY_DN117845_c2_g1;TRINITY_DN118235_c0_g1;TRINITY_DN121755_c0_g1;TRINITY_DN122260_c1_g1;TRINITY_DN125419_c1_g1;TRINITY_DN125934_c6_g1;TRINITY_DN125964_c1_g1;TRINITY_DN127719_c0_g3;TRINITY_DN128115_c1_g2;TRINITY_DN130260_c2_g1;TRINITY_DN134769_c2_g1;TRINITY_DN139705_c1_g1;TRINITY_DN140016_c1_g2;TRINITY_DN140936_c0_g2
GO:0005215	transporter activity	16	4357	4.77838e-14	3.44043e-13	TRINITY_DN116599_c0_g1;TRINITY_DN117295_c4_g1;TRINITY_DN117845_c2_g1;TRINITY_DN118235_c0_g1;TRINITY_DN121755_c0_g1;TRINITY_DN122260_c1_g1;TRINITY_DN125419_c1_g1;TRINITY_DN125934_c6_g1;TRINITY_DN125964_c1_g1;TRINITY_DN127719_c0_g3;TRINITY_DN128115_c1_g2;TRINITY_DN130260_c2_g1;TRINITY_DN134769_c2_g1;TRINITY_DN139705_c1_g1;TRINITY_DN140016_c1_g2;TRINITY_DN140936_c0_g2
GO:0020037	heme binding	6	415	7.67493e-09	5.18058e-08	TRINITY_DN118235_c0_g1;TRINITY_DN121755_c0_g1;TRINITY_DN122260_c1_g1;TRINITY_DN125419_c1_g1;TRINITY_DN130260_c2_g1;TRINITY_DN134769_c2_g1
GO:0046906	tetrapyrrole binding	6	445	1.16133e-08	7.37789e-08	TRINITY_DN118235_c0_g1;TRINITY_DN121755_c0_g1;TRINITY_DN122260_c1_g1;TRINITY_DN125419_c1_g1;TRINITY_DN130260_c2_g1;TRINITY_DN134769_c2_g1
GO:0008137	NADH dehydrogenase (ubiquinone) activity	4	85	2.78742e-08	1.58443e-07	TRINITY_DN119096_c2_g2;TRINITY_DN125676_c2_g3;TRINITY_DN127179_c0_g1;TRINITY_DN139660_c3_g2
GO:0050136	NADH dehydrogenase (quinone) activity	4	85	2.78742e-08	1.58443e-07	TRINITY_DN119096_c2_g2;TRINITY_DN125676_c2_g3;TRINITY_DN127179_c0_g1;TRINITY_DN139660_c3_g2
GO:0003954	NADH dehydrogenase activity	4	89	3.35799e-08	1.81332e-07	TRINITY_DN119096_c2_g2;TRINITY_DN125676_c2_g3;TRINITY_DN127179_c0_g1;TRINITY_DN139660_c3_g2
GO:0016655	oxidoreductase activity, acting on NAD(P)H, quinone or similar compound as acceptor	4	113	8.8036e-08	4.52757e-07	TRINITY_DN119096_c2_g2;TRINITY_DN125676_c2_g3;TRINITY_DN127179_c0_g1;TRINITY_DN139660_c3_g2
GO:0005506	iron ion binding	6	898	7.17197e-07	3.52079e-06	TRINITY_DN118235_c0_g1;TRINITY_DN121755_c0_g1;TRINITY_DN122260_c1_g1;TRINITY_DN125419_c1_g1;TRINITY_DN130260_c2_g1;TRINITY_DN134769_c2_g1
GO:0016651	oxidoreductase activity, acting on NAD(P)H	4	250	2.101e-06	9.86558e-06	TRINITY_DN119096_c2_g2;TRINITY_DN125676_c2_g3;TRINITY_DN127179_c0_g1;TRINITY_DN139660_c3_g2
GO:0005507	copper ion binding	3	150	2.33021e-05	0.00010486	TRINITY_DN116599_c0_g1;TRINITY_DN125964_c1_g1;TRINITY_DN128115_c1_g2
GO:0003824	catalytic activity	20	30895	0.000206908	0.000893843	TRINITY_DN116599_c0_g1;TRINITY_DN117295_c4_g1;TRINITY_DN117845_c2_g1;TRINITY_DN118235_c0_g1;TRINITY_DN119096_c2_g2;TRINITY_DN121755_c0_g1;TRINITY_DN122260_c1_g1;TRINITY_DN125419_c1_g1;TRINITY_DN125676_c2_g3;TRINITY_DN125934_c6_g1;TRINITY_DN125964_c1_g1;TRINITY_DN127179_c0_g1;TRINITY_DN127719_c0_g3;TRINITY_DN128115_c1_g2;TRINITY_DN130260_c2_g1;TRINITY_DN134769_c2_g1;TRINITY_DN136993_c2_g6;TRINITY_…
GO:0046914	transition metal ion binding	9	6224	0.000215926	0.000896925	TRINITY_DN116599_c0_g1;TRINITY_DN118235_c0_g1;TRINITY_DN121755_c0_g1;TRINITY_DN122260_c1_g1;TRINITY_DN125419_c1_g1;TRINITY_DN125964_c1_g1;TRINITY_DN128115_c1_g2;TRINITY_DN130260_c2_g1;TRINITY_DN134769_c2_g1
GO:0044020	histone methyltransferase activity (H4-R3 specific)	1	6	0.00221047	0.0088419	TRINITY_DN136993_c2_g6
GO:0048273	mitogen-activated protein kinase p38 binding	1	13	0.00478346	0.0184505	TRINITY_DN136993_c2_g6
GO:0035242	protein-arginine omega-N asymmetric methyltransferase activity	1	19	0.00698381	0.0252531	TRINITY_DN136993_c2_g6
GO:0008121	ubiquinol-cytochrome-c reductase activity	1	20	0.00735009	0.0252531	TRINITY_DN127719_c0_g3
GO:0016681	oxidoreductase activity, acting on diphenols and related substances as donors, cytochrome as acceptor	1	20	0.00735009	0.0252531	TRINITY_DN127719_c0_g3
GO:0008469	histone-arginine N-methyltransferase activity	1	21	0.00771623	0.0252531	TRINITY_DN136993_c2_g6
GO:0016679	oxidoreductase activity, acting on diphenols and related substances as donors	1	21	0.00771623	0.0252531	TRINITY_DN127719_c0_g3
GO:0016273	arginine N-methyltransferase activity	1	25	0.00917952	0.0283254	TRINITY_DN136993_c2_g6
GO:0016274	protein-arginine N-methyltransferase activity	1	25	0.00917952	0.0283254	TRINITY_DN136993_c2_g6
GO:1990239	steroid hormone binding	1	30	0.0110057	0.0330172	TRINITY_DN140936_c0_g2
GO:0008327	methyl-CpG binding	1	48	0.0175534	0.0512371	TRINITY_DN136993_c2_g6
GO:0051019	mitogen-activated protein kinase binding	1	53	0.0193649	0.0550371	TRINITY_DN136993_c2_g6
GO:0005391	sodium:potassium-exchanging ATPase activity	1	59	0.0215344	0.0596337	TRINITY_DN140936_c0_g2
GO:0008556	potassium-transporting ATPase activity	1	62	0.0226174	0.0610671	TRINITY_DN140936_c0_g2
GO:0005070	SH3/SH2 adaptor activity	1	114	0.0412088	0.10855	TRINITY_DN103924_c0_g1
GO:0051087	chaperone binding	1	129	0.0465085	0.119593	TRINITY_DN140936_c0_g2
Go molecular function categories significantly enriched by down-regulated genes
GO:0015078	hydrogen ion transmembrane transporter activity	9	353	8.54896e-16	9.91679e-14	TRINITY_DN122121_c0_g1;TRINITY_DN125376_c0_g1;TRINITY_DN125773_c3_g1;TRINITY_DN125991_c1_g1;TRINITY_DN127405_c0_g1;TRINITY_DN127491_c2_g1;TRINITY_DN129999_c3_g1;TRINITY_DN131934_c1_g1;TRINITY_DN151161_c0_g1
GO:0009055	electron carrier activity	8	356	1.23501e-13	7.16307e-12	TRINITY_DN125376_c0_g1;TRINITY_DN125773_c3_g1;TRINITY_DN125991_c1_g1;TRINITY_DN127405_c0_g1;TRINITY_DN127491_c2_g1;TRINITY_DN129999_c3_g1;TRINITY_DN131934_c1_g1;TRINITY_DN151161_c0_g1
GO:0015077	monovalent inorganic cation transmembrane transporter activity	10	1186	9.24871e-13	2.82891e-11	TRINITY_DN101810_c0_g1;TRINITY_DN122121_c0_g1;TRINITY_DN125376_c0_g1;TRINITY_DN125773_c3_g1;TRINITY_DN125991_c1_g1;TRINITY_DN127405_c0_g1;TRINITY_DN127491_c2_g1;TRINITY_DN129999_c3_g1;TRINITY_DN131934_c1_g1;TRINITY_DN151161_c0_g1
GO:0016491	oxidoreductase activity	13	3215	9.75486e-13	2.82891e-11	TRINITY_DN118882_c2_g1;TRINITY_DN125226_c1_g1;TRINITY_DN125376_c0_g1;TRINITY_DN125773_c3_g1;TRINITY_DN125991_c1_g1;TRINITY_DN127405_c0_g1;TRINITY_DN127491_c2_g1;TRINITY_DN127713_c1_g5;TRINITY_DN129999_c3_g1;TRINITY_DN131934_c1_g1;TRINITY_DN132220_c1_g1;TRINITY_DN150164_c2_g1;TRINITY_DN151161_c0_g1
GO:0022890	inorganic cation transmembrane transporter activity	10	1810	5.85347e-11	1.35801e-09	TRINITY_DN101810_c0_g1;TRINITY_DN122121_c0_g1;TRINITY_DN125376_c0_g1;TRINITY_DN125773_c3_g1;TRINITY_DN125991_c1_g1;TRINITY_DN127405_c0_g1;TRINITY_DN127491_c2_g1;TRINITY_DN129999_c3_g1;TRINITY_DN131934_c1_g1;TRINITY_DN151161_c0_g1
GO:0004129	cytochrome-c oxidase activity	5	115	2.95872e-10	4.16147e-09	TRINITY_DN125376_c0_g1;TRINITY_DN125773_c3_g1;TRINITY_DN127491_c2_g1;TRINITY_DN129999_c3_g1;TRINITY_DN151161_c0_g1
GO:0015002	heme-copper terminal oxidase activity	5	115	2.95872e-10	4.16147e-09	TRINITY_DN125376_c0_g1;TRINITY_DN125773_c3_g1;TRINITY_DN127491_c2_g1;TRINITY_DN129999_c3_g1;TRINITY_DN151161_c0_g1
GO:0016676	oxidoreductase activity, acting on a heme group of donors, oxygen as acceptor	5	115	2.95872e-10	4.16147e-09	TRINITY_DN125376_c0_g1;TRINITY_DN125773_c3_g1;TRINITY_DN127491_c2_g1;TRINITY_DN129999_c3_g1;TRINITY_DN151161_c0_g1
GO:0016675	oxidoreductase activity, acting on a heme group of donors	5	117	3.22873e-10	4.16147e-09	TRINITY_DN125376_c0_g1;TRINITY_DN125773_c3_g1;TRINITY_DN127491_c2_g1;TRINITY_DN129999_c3_g1;TRINITY_DN151161_c0_g1
GO:0008324	cation transmembrane transporter activity	10	2380	8.35342e-10	9.68997e-09	TRINITY_DN101810_c0_g1;TRINITY_DN122121_c0_g1;TRINITY_DN125376_c0_g1;TRINITY_DN125773_c3_g1;TRINITY_DN125991_c1_g1;TRINITY_DN127405_c0_g1;TRINITY_DN127491_c2_g1;TRINITY_DN129999_c3_g1;TRINITY_DN131934_c1_g1;TRINITY_DN151161_c0_g1
GO:0015075	ion transmembrane transporter activity	10	3138	1.18792e-08	1.25271e-07	TRINITY_DN101810_c0_g1;TRINITY_DN122121_c0_g1;TRINITY_DN125376_c0_g1;TRINITY_DN125773_c3_g1;TRINITY_DN125991_c1_g1;TRINITY_DN127405_c0_g1;TRINITY_DN127491_c2_g1;TRINITY_DN129999_c3_g1;TRINITY_DN131934_c1_g1;TRINITY_DN151161_c0_g1
GO:0008137	NADH dehydrogenase (ubiquinone) activity	4	85	1.5299e-08	1.36514e-07	TRINITY_DN118882_c2_g1;TRINITY_DN125226_c1_g1;TRINITY_DN127713_c1_g5;TRINITY_DN132220_c1_g1
GO:0050136	NADH dehydrogenase (quinone) activity	4	85	1.5299e-08	1.36514e-07	TRINITY_DN118882_c2_g1;TRINITY_DN125226_c1_g1;TRINITY_DN127713_c1_g5;TRINITY_DN132220_c1_g1
GO:0003954	NADH dehydrogenase activity	4	89	1.84334e-08	1.43734e-07	TRINITY_DN118882_c2_g1;TRINITY_DN125226_c1_g1;TRINITY_DN127713_c1_g5;TRINITY_DN132220_c1_g1
GO:0022891	substrate-specific transmembrane transporter activity	10	3289	1.85863e-08	1.43734e-07	TRINITY_DN101810_c0_g1;TRINITY_DN122121_c0_g1;TRINITY_DN125376_c0_g1;TRINITY_DN125773_c3_g1;TRINITY_DN125991_c1_g1;TRINITY_DN127405_c0_g1;TRINITY_DN127491_c2_g1;TRINITY_DN129999_c3_g1;TRINITY_DN131934_c1_g1;TRINITY_DN151161_c0_g1
GO:0008121	ubiquinol-cytochrome-c reductase activity	3	20	3.20214e-08	2.18499e-07	TRINITY_DN125991_c1_g1;TRINITY_DN127405_c0_g1;TRINITY_DN131934_c1_g1
GO:0016681	oxidoreductase activity, acting on diphenols and related substances as donors, cytochrome as acceptor	3	20	3.20214e-08	2.18499e-07	TRINITY_DN125991_c1_g1;TRINITY_DN127405_c0_g1;TRINITY_DN131934_c1_g1
GO:0016679	oxidoreductase activity, acting on diphenols and related substances as donors	3	21	3.73507e-08	2.39926e-07	TRINITY_DN125991_c1_g1;TRINITY_DN127405_c0_g1;TRINITY_DN131934_c1_g1
GO:0022857	transmembrane transporter activity	10	3559	3.92982e-08	2.39926e-07	TRINITY_DN101810_c0_g1;TRINITY_DN122121_c0_g1;TRINITY_DN125376_c0_g1;TRINITY_DN125773_c3_g1;TRINITY_DN125991_c1_g1;TRINITY_DN127405_c0_g1;TRINITY_DN127491_c2_g1;TRINITY_DN129999_c3_g1;TRINITY_DN131934_c1_g1;TRINITY_DN151161_c0_g1
GO:0016655	oxidoreductase activity, acting on NAD(P)H, quinone or similar compound as acceptor	4	113	4.83712e-08	2.80553e-07	TRINITY_DN118882_c2_g1;TRINITY_DN125226_c1_g1;TRINITY_DN127713_c1_g5;TRINITY_DN132220_c1_g1
GO:0022892	substrate-specific transporter activity	10	3848	8.21502e-08	4.53782e-07	TRINITY_DN101810_c0_g1;TRINITY_DN122121_c0_g1;TRINITY_DN125376_c0_g1;TRINITY_DN125773_c3_g1;TRINITY_DN125991_c1_g1;TRINITY_DN127405_c0_g1;TRINITY_DN127491_c2_g1;TRINITY_DN129999_c3_g1;TRINITY_DN131934_c1_g1;TRINITY_DN151161_c0_g1
GO:0005215	transporter activity	10	4357	2.63413e-07	1.38891e-06	TRINITY_DN101810_c0_g1;TRINITY_DN122121_c0_g1;TRINITY_DN125376_c0_g1;TRINITY_DN125773_c3_g1;TRINITY_DN125991_c1_g1;TRINITY_DN127405_c0_g1;TRINITY_DN127491_c2_g1;TRINITY_DN129999_c3_g1;TRINITY_DN131934_c1_g1;TRINITY_DN151161_c0_g1
GO:0016651	oxidoreductase activity, acting on NAD(P)H	4	250	1.16049e-06	5.8529e-06	TRINITY_DN118882_c2_g1;TRINITY_DN125226_c1_g1;TRINITY_DN127713_c1_g5;TRINITY_DN132220_c1_g1
GO:0005506	iron ion binding	5	898	7.9248e-06	3.83032e-05	TRINITY_DN123652_c2_g4;TRINITY_DN125376_c0_g1;TRINITY_DN125773_c3_g1;TRINITY_DN127491_c2_g1;TRINITY_DN151161_c0_g1
GO:0020037	heme binding	4	415	8.60039e-06	3.99058e-05	TRINITY_DN125376_c0_g1;TRINITY_DN125773_c3_g1;TRINITY_DN127491_c2_g1;TRINITY_DN151161_c0_g1
GO:0046906	tetrapyrrole binding	4	445	1.13113e-05	5.04658e-05	TRINITY_DN125376_c0_g1;TRINITY_DN125773_c3_g1;TRINITY_DN127491_c2_g1;TRINITY_DN151161_c0_g1
GO:0015229	L-ascorbic acid transporter activity	1	10	0.00320202	0.0132655	TRINITY_DN101810_c0_g1
GO:0070890	sodium-dependent L-ascorbate transmembrane transporter activity	1	10	0.00320202	0.0132655	TRINITY_DN101810_c0_g1
GO:0090482	vitamin transmembrane transporter activity	1	12	0.00384126	0.015365	TRINITY_DN101810_c0_g1
GO:0003824	catalytic activity	16	30895	0.00524438	0.0202783	TRINITY_DN118882_c2_g1;TRINITY_DN123652_c2_g4;TRINITY_DN125226_c1_g1;TRINITY_DN125376_c0_g1;TRINITY_DN125773_c3_g1;TRINITY_DN125991_c1_g1;TRINITY_DN126356_c3_g1;TRINITY_DN127405_c0_g1;TRINITY_DN127491_c2_g1;TRINITY_DN127713_c1_g5;TRINITY_DN129605_c2_g2;TRINITY_DN129999_c3_g1;TRINITY_DN131934_c1_g1;TRINITY_DN132220_c1_g1;TRINITY_DN150164_c2_g1;TRINITY_DN151161_c0_g1
GO:0071558	histone demethylase activity (H3-K27 specific)	1	17	0.00543764	0.0203473	TRINITY_DN123652_c2_g4
GO:0036402	proteasome-activating ATPase activity	1	21	0.00671299	0.0243346	TRINITY_DN129605_c2_g2
GO:0004689	phosphorylase kinase activity	1	23	0.00735009	0.0258367	TRINITY_DN126356_c3_g1
GO:0046914	transition metal ion binding	6	6224	0.0111253	0.0379568	TRINITY_DN123652_c2_g4;TRINITY_DN125376_c0_g1;TRINITY_DN125773_c3_g1;TRINITY_DN127491_c2_g1;TRINITY_DN142061_c1_g3;TRINITY_DN151161_c0_g1
GO:0017025	TBP-class protein binding	1	44	0.0140162	0.0451633	TRINITY_DN129605_c2_g2
GO:0051183	vitamin transporter activity	1	44	0.0140162	0.0451633	TRINITY_DN101810_c0_g1
GO:0015145	monosaccharide transmembrane transporter activity	1	73	0.0231519	0.0725843	TRINITY_DN101810_c0_g1
GO:0004683	calmodulin-dependent protein kinase activity	1	105	0.0331393	0.0994918	TRINITY_DN126356_c3_g1
GO:0032452	histone demethylase activity	1	106	0.0334498	0.0994918	TRINITY_DN123652_c2_g4
GO:0051119	sugar transmembrane transporter activity	1	116	0.03655	0.105995	TRINITY_DN101810_c0_g1
GO:0032451	demethylase activity	1	127	0.0399493	0.113027	TRINITY_DN123652_c2_g4
GO:0001105	RNA polymerase II transcription coactivator activity	1	131	0.0411826	0.113742	TRINITY_DN150164_c2_g1
GO:0015144	carbohydrate transmembrane transporter activity	1	140	0.0439519	0.115674	TRINITY_DN101810_c0_g1
GO:1901476	carbohydrate transporter activity	1	140	0.0439519	0.115674	TRINITY_DN101810_c0_g1
GO:0015370	solute:sodium symporter activity	1	143	0.0448734	0.115674	TRINITY_DN101810_c0_g1

## Sheet: Rest vs Wake
Table S2. GO molecular function enrichment data of six pairwise comparisons.
Go molecular function categories significantly enriched by up-regulated genes
GO ID	Description	out (16)	All (62375)	pvalue	p.adjust	Genes
GO:0044020	histone methyltransferase activity (H4-R3 specific)	1	6	0.00153815	0.0739773	TRINITY_DN136993_c2_g6
GO:0048273	mitogen-activated protein kinase p38 binding	1	13	0.00332986	0.0739773	TRINITY_DN136993_c2_g6
GO:0035256	G-protein coupled glutamate receptor binding	1	14	0.00358557	0.0739773	TRINITY_DN143201_c2_g1
GO:0004062	aryl sulfotransferase activity	1	17	0.00435234	0.0739773	TRINITY_DN145531_c1_g6
GO:0035242	protein-arginine omega-N asymmetric methyltransferase activity	1	19	0.00486321	0.0739773	TRINITY_DN136993_c2_g6
GO:0008469	histone-arginine N-methyltransferase activity	1	21	0.00537384	0.0739773	TRINITY_DN136993_c2_g6
GO:0070324	thyroid hormone binding	1	21	0.00537384	0.0739773	TRINITY_DN135082_c11_g2
GO:0016273	arginine N-methyltransferase activity	1	25	0.00639435	0.0739773	TRINITY_DN136993_c2_g6
GO:0016274	protein-arginine N-methyltransferase activity	1	25	0.00639435	0.0739773	TRINITY_DN136993_c2_g6
GO:0004931	extracellular ATP-gated cation channel activity	1	26	0.00664933	0.0739773	TRINITY_DN158676_c3_g1
GO:0035381	ATP-gated ion channel activity	1	26	0.00664933	0.0739773	TRINITY_DN158676_c3_g1
GO:0005212	structural constituent of eye lens	1	28	0.00715909	0.0739773	TRINITY_DN135759_c0_g3
GO:0004948	calcitonin receptor activity	1	43	0.0109745	0.0985472	TRINITY_DN152371_c2_g2
GO:0097642	calcitonin family receptor activity	1	46	0.011736	0.0985472	TRINITY_DN152371_c2_g2
GO:0008327	methyl-CpG binding	1	48	0.0122433	0.0985472	TRINITY_DN136993_c2_g6
GO:0004176	ATP-dependent peptidase activity	1	50	0.0127504	0.0985472	TRINITY_DN149724_c1_g3
GO:0051019	mitogen-activated protein kinase binding	1	53	0.0135105	0.0985472	TRINITY_DN136993_c2_g6
GO:0004364	glutathione transferase activity	1	76	0.0193202	0.129149	TRINITY_DN125793_c1_g1
GO:0005001	transmembrane receptor protein tyrosine phosphatase activity	1	82	0.0208304	0.129149	TRINITY_DN121071_c3_g1
GO:0019198	transmembrane receptor protein phosphatase activity	1	82	0.0208304	0.129149	TRINITY_DN121071_c3_g1
GO:0035254	glutamate receptor binding	1	118	0.0298464	0.173578	TRINITY_DN143201_c2_g1
GO:0031490	chromatin DNA binding	1	132	0.0333315	0.173578	TRINITY_DN140693_c2_g3
GO:0001614	purinergic nucleotide receptor activity	1	142	0.0358137	0.173578	TRINITY_DN158676_c3_g1
GO:0016502	nucleotide receptor activity	1	142	0.0358137	0.173578	TRINITY_DN158676_c3_g1
GO:0008146	sulfotransferase activity	1	144	0.0363094	0.173578	TRINITY_DN145531_c1_g6
GO:0042562	hormone binding	1	148	0.0373002	0.173578	TRINITY_DN135082_c11_g2
GO:0035586	purinergic receptor activity	1	150	0.0377952	0.173578	TRINITY_DN158676_c3_g1
GO:0005524	ATP binding	5	7788	0.0404666	0.17684	TRINITY_DN119701_c2_g1;TRINITY_DN129883_c1_g3;TRINITY_DN144266_c4_g1;TRINITY_DN149724_c1_g3;TRINITY_DN158676_c3_g1
GO:0032559	adenyl ribonucleotide binding	5	7886	0.0424188	0.17684	TRINITY_DN119701_c2_g1;TRINITY_DN129883_c1_g3;TRINITY_DN144266_c4_g1;TRINITY_DN149724_c1_g3;TRINITY_DN158676_c3_g1
GO:0030554	adenyl nucleotide binding	5	7904	0.0427838	0.17684	TRINITY_DN119701_c2_g1;TRINITY_DN129883_c1_g3;TRINITY_DN144266_c4_g1;TRINITY_DN149724_c1_g3;TRINITY_DN158676_c3_g1
GO:0016765	transferase activity, transferring alkyl or aryl (other than methyl) groups	1	191	0.0478903	0.183632	TRINITY_DN125793_c1_g1
GO:0016782	transferase activity, transferring sulfur-containing groups	1	194	0.0486251	0.183632	TRINITY_DN145531_c1_g6
GO:0005231	excitatory extracellular ligand-gated ion channel activity	1	195	0.0488699	0.183632	TRINITY_DN158676_c3_g1
Go molecular function categories significantly enriched by down-regulated genes
GO:0019829	cation-transporting ATPase activity	2	233	0.000613003	0.0279823	TRINITY_DN131513_c0_g5;TRINITY_DN153371_c0_g2
GO:0004567	beta-mannosidase activity	1	4	0.000641144	0.0279823	TRINITY_DN155374_c2_g2
GO:0042625	ATPase coupled ion transmembrane transporter activity	2	269	0.00081502	0.0279823	TRINITY_DN131513_c0_g5;TRINITY_DN153371_c0_g2
GO:0070181	small ribosomal subunit rRNA binding	1	12	0.00192232	0.0294547	TRINITY_DN137823_c2_g2
GO:0042623	ATPase activity, coupled	3	1724	0.00218638	0.0294547	TRINITY_DN113447_c0_g2;TRINITY_DN131513_c0_g5;TRINITY_DN153371_c0_g2
GO:0016820	hydrolase activity, acting on acid anhydrides, catalyzing transmembrane movement of substances	2	470	0.00244954	0.0294547	TRINITY_DN131513_c0_g5;TRINITY_DN153371_c0_g2
GO:0042626	ATPase activity, coupled to transmembrane movement of substances	2	470	0.00244954	0.0294547	TRINITY_DN131513_c0_g5;TRINITY_DN153371_c0_g2
GO:0015399	primary active transmembrane transporter activity	2	482	0.00257371	0.0294547	TRINITY_DN131513_c0_g5;TRINITY_DN153371_c0_g2
GO:0015405	P-P-bond-hydrolysis-driven transmembrane transporter activity	2	482	0.00257371	0.0294547	TRINITY_DN131513_c0_g5;TRINITY_DN153371_c0_g2
GO:0043492	ATPase activity, coupled to movement of substances	2	573	0.00361024	0.0371855	TRINITY_DN131513_c0_g5;TRINITY_DN153371_c0_g2
GO:0016887	ATPase activity	3	2217	0.00445969	0.0411963	TRINITY_DN113447_c0_g2;TRINITY_DN131513_c0_g5;TRINITY_DN153371_c0_g2
GO:1990239	steroid hormone binding	1	30	0.00479957	0.0411963	TRINITY_DN153371_c0_g2
GO:0046933	proton-transporting ATP synthase activity, rotational mechanism	1	35	0.00559748	0.0435284	TRINITY_DN131513_c0_g5
GO:0005537	mannose binding	1	37	0.00591648	0.0435284	TRINITY_DN155374_c2_g2
GO:0030371	translation repressor activity	1	47	0.00751011	0.0508764	TRINITY_DN137823_c2_g2
GO:0030955	potassium ion binding	1	52	0.00830606	0.0508764	TRINITY_DN153371_c0_g2
GO:0031402	sodium ion binding	1	58	0.00926045	0.0508764	TRINITY_DN153371_c0_g2
GO:0005391	sodium:potassium-exchanging ATPase activity	1	59	0.00941943	0.0508764	TRINITY_DN153371_c0_g2
GO:0008556	potassium-transporting ATPase activity	1	62	0.00989625	0.0508764	TRINITY_DN153371_c0_g2
GO:0046961	proton-transporting ATPase activity, rotational mechanism	1	64	0.010214	0.0508764	TRINITY_DN131513_c0_g5
GO:0015923	mannosidase activity	1	65	0.0103729	0.0508764	TRINITY_DN155374_c2_g2
GO:0044769	ATPase activity, coupled to transmembrane movement of ions, rotational mechanism	1	71	0.0113254	0.0530237	TRINITY_DN131513_c0_g5
GO:0036442	hydrogen-exporting ATPase activity	1	80	0.0127528	0.0551659	TRINITY_DN131513_c0_g5
GO:0045182	translation regulator activity	1	85	0.013545	0.0551659	TRINITY_DN137823_c2_g2
GO:0031420	alkali metal ion binding	1	89	0.0141783	0.0551659	TRINITY_DN153371_c0_g2
GO:0017080	sodium channel regulator activity	1	92	0.014653	0.0551659	TRINITY_DN154462_c8_g1
GO:0015077	monovalent inorganic cation transmembrane transporter activity	2	1186	0.0146893	0.0551659	TRINITY_DN131513_c0_g5;TRINITY_DN153371_c0_g2
GO:0022804	active transmembrane transporter activity	2	1199	0.0149966	0.0551659	TRINITY_DN131513_c0_g5;TRINITY_DN153371_c0_g2
GO:0017111	nucleoside-triphosphatase activity	3	3721	0.0185397	0.0647806	TRINITY_DN113447_c0_g2;TRINITY_DN131513_c0_g5;TRINITY_DN153371_c0_g2
GO:0016462	pyrophosphatase activity	3	3831	0.0200421	0.0647806	TRINITY_DN113447_c0_g2;TRINITY_DN131513_c0_g5;TRINITY_DN153371_c0_g2
GO:0016818	hydrolase activity, acting on acid anhydrides, in phosphorus-containing anhydrides	3	3836	0.020112	0.0647806	TRINITY_DN113447_c0_g2;TRINITY_DN131513_c0_g5;TRINITY_DN153371_c0_g2
GO:0016817	hydrolase activity, acting on acid anhydrides	3	3837	0.020126	0.0647806	TRINITY_DN113447_c0_g2;TRINITY_DN131513_c0_g5;TRINITY_DN153371_c0_g2
GO:0003730	mRNA 3'-UTR binding	1	136	0.0215925	0.0673946	TRINITY_DN137823_c2_g2
GO:0015662	ATPase activity, coupled to transmembrane movement of ions, phosphorylative mechanism	1	142	0.0225353	0.0682688	TRINITY_DN153371_c0_g2
GO:0042562	hormone binding	1	148	0.0234774	0.0690906	TRINITY_DN153371_c0_g2
GO:0022890	inorganic cation transmembrane transporter activity	2	1810	0.0324421	0.0928206	TRINITY_DN131513_c0_g5;TRINITY_DN153371_c0_g2
GO:0048029	monosaccharide binding	1	214	0.0337861	0.0940533	TRINITY_DN155374_c2_g2
GO:0019843	rRNA binding	1	239	0.0376653	0.100293	TRINITY_DN137823_c2_g2
GO:0005496	steroid binding	1	241	0.0379751	0.100293	TRINITY_DN153371_c0_g2
GO:0008144	drug binding	1	280	0.0439969	0.113292	TRINITY_DN153371_c0_g2
GO:0004553	hydrolase activity, hydrolyzing O-glycosyl compounds	1	311	0.0487592	0.122493	TRINITY_DN155374_c2_g2

## Sheet: Sleep vs Activity
Table S2. GO molecular function enrichment data of six pairwise comparisons.
Go molecular function categories significantly enriched by up-regulated genes
GO ID	Description	out (4)	All (62375)	pvalue	p.adjust	Genes
GO:0052658	inositol-1,4,5-trisphosphate 5-phosphatase activity	1	25	0.00160228	0.0262948	TRINITY_DN155317_c1_g3
GO:0052659	inositol-1,3,4,5-tetrakisphosphate 5-phosphatase activity	1	31	0.00198654	0.0262948	TRINITY_DN155317_c1_g3
GO:0052743	inositol tetrakisphosphate phosphatase activity	1	34	0.00217863	0.0262948	TRINITY_DN155317_c1_g3
GO:0046030	inositol trisphosphate phosphatase activity	1	36	0.00230667	0.0262948	TRINITY_DN155317_c1_g3
GO:0004439	phosphatidylinositol-4,5-bisphosphate 5-phosphatase activity	1	38	0.00243471	0.0262948	TRINITY_DN155317_c1_g3
GO:0034595	phosphatidylinositol phosphate 5-phosphatase activity	1	59	0.00377829	0.0300892	TRINITY_DN155317_c1_g3
GO:0052745	inositol phosphate phosphatase activity	1	71	0.00454545	0.0300892	TRINITY_DN155317_c1_g3
GO:0005521	lamin binding	1	83	0.00531216	0.0300892	TRINITY_DN91186_c0_g1
GO:0034593	phosphatidylinositol bisphosphate phosphatase activity	1	99	0.00633375	0.0300892	TRINITY_DN155317_c1_g3
GO:0004129	cytochrome-c oxidase activity	1	115	0.00735456	0.0300892	TRINITY_DN128115_c1_g2
GO:0015002	heme-copper terminal oxidase activity	1	115	0.00735456	0.0300892	TRINITY_DN128115_c1_g2
GO:0016676	oxidoreductase activity, acting on a heme group of donors, oxygen as acceptor	1	115	0.00735456	0.0300892	TRINITY_DN128115_c1_g2
GO:0016675	oxidoreductase activity, acting on a heme group of donors	1	117	0.0074821	0.0300892	TRINITY_DN128115_c1_g2
GO:0052866	phosphatidylinositol phosphate phosphatase activity	1	122	0.00780091	0.0300892	TRINITY_DN155317_c1_g3
GO:0005507	copper ion binding	1	150	0.00958483	0.0345054	TRINITY_DN128115_c1_g2
GO:0015078	hydrogen ion transmembrane transporter activity	1	353	0.0224464	0.0705532	TRINITY_DN128115_c1_g2
GO:0009055	electron carrier activity	1	356	0.0226355	0.0705532	TRINITY_DN128115_c1_g2
GO:0051015	actin filament binding	1	370	0.0235177	0.0705532	TRINITY_DN91186_c0_g1
Go molecular function categories significantly enriched by down-regulated genes
GO:0004879	RNA polymerase II transcription factor activity, ligand-activated sequence-specific DNA binding	3	125	1.28118e-06	6.59809e-05	TRINITY_DN133897_c0_g2;TRINITY_DN133897_c0_g3;TRINITY_DN150858_c0_g2
GO:0098531	transcription factor activity, direct ligand regulated sequence-specific DNA binding	3	125	1.28118e-06	6.59809e-05	TRINITY_DN133897_c0_g2;TRINITY_DN133897_c0_g3;TRINITY_DN150858_c0_g2
GO:0003707	steroid hormone receptor activity	3	178	3.70735e-06	0.000127286	TRINITY_DN133897_c0_g2;TRINITY_DN133897_c0_g3;TRINITY_DN150858_c0_g2
GO:0001077	transcriptional activator activity, RNA polymerase II core promoter proximal region sequence-specific binding	3	467	6.57983e-05	0.00169431	TRINITY_DN133897_c0_g2;TRINITY_DN133897_c0_g3;TRINITY_DN150858_c0_g2
GO:0046982	protein heterodimerization activity	3	548	0.00010559	0.00217516	TRINITY_DN133897_c0_g2;TRINITY_DN133897_c0_g3;TRINITY_DN150858_c0_g2
GO:0001228	transcriptional activator activity, RNA polymerase II transcription regulatory region sequence-specific binding	3	642	0.000168382	0.00289055	TRINITY_DN133897_c0_g2;TRINITY_DN133897_c0_g3;TRINITY_DN150858_c0_g2
GO:0031490	chromatin DNA binding	2	132	0.000241414	0.00355223	TRINITY_DN146829_c1_g2;TRINITY_DN156688_c5_g2
GO:0000982	transcription factor activity, RNA polymerase II core promoter proximal region sequence-specific binding	3	767	0.000283897	0.00365518	TRINITY_DN133897_c0_g2;TRINITY_DN133897_c0_g3;TRINITY_DN150858_c0_g2
GO:0043566	structure-specific DNA binding	2	211	0.000613929	0.00702608	TRINITY_DN146829_c1_g2;TRINITY_DN156688_c5_g2
GO:0002196	Ser-tRNA(Ala) hydrolase activity	1	8	0.00141003	0.0145233	TRINITY_DN138842_c0_g1
GO:0000981	RNA polymerase II transcription factor activity, sequence-specific DNA binding	3	1475	0.00188877	0.0176858	TRINITY_DN133897_c0_g2;TRINITY_DN133897_c0_g3;TRINITY_DN150858_c0_g2
GO:0001665	alpha-N-acetylgalactosaminide alpha-2,6-sialyltransferase activity	1	13	0.00229038	0.0181469	TRINITY_DN155798_c8_g1
GO:0042288	MHC class I protein binding	1	13	0.00229038	0.0181469	TRINITY_DN115446_c0_g1
GO:0046983	protein dimerization activity	3	1827	0.00347003	0.0255295	TRINITY_DN133897_c0_g2;TRINITY_DN133897_c0_g3;TRINITY_DN150858_c0_g2
GO:0004813	alanine-tRNA ligase activity	1	22	0.00387323	0.0265962	TRINITY_DN138842_c0_g1
GO:0003676	nucleic acid binding	7	14671	0.0052589	0.0338542	TRINITY_DN133897_c0_g2;TRINITY_DN133897_c0_g3;TRINITY_DN138842_c0_g1;TRINITY_DN146829_c1_g2;TRINITY_DN150518_c1_g4;TRINITY_DN150858_c0_g2;TRINITY_DN156688_c5_g2
GO:0046933	proton-transporting ATP synthase activity, rotational mechanism	1	35	0.00615555	0.0372954	TRINITY_DN115446_c0_g1
GO:0042287	MHC protein binding	1	43	0.00755769	0.0432468	TRINITY_DN115446_c0_g1
GO:0008270	zinc ion binding	4	5042	0.0088547	0.0470346	TRINITY_DN122959_c5_g1;TRINITY_DN133897_c0_g2;TRINITY_DN133897_c0_g3;TRINITY_DN150858_c0_g2
GO:0002161	aminoacyl-tRNA editing activity	1	52	0.00913294	0.0470346	TRINITY_DN138842_c0_g1
GO:0046961	proton-transporting ATPase activity, rotational mechanism	1	64	0.0112297	0.0526344	TRINITY_DN115446_c0_g1
GO:0043565	sequence-specific DNA binding	3	2815	0.0115328	0.0526344	TRINITY_DN133897_c0_g2;TRINITY_DN133897_c0_g3;TRINITY_DN150858_c0_g2
GO:0008373	sialyltransferase activity	1	67	0.0117533	0.0526344	TRINITY_DN155798_c8_g1
GO:0044769	ATPase activity, coupled to transmembrane movement of ions, rotational mechanism	1	71	0.012451	0.0534356	TRINITY_DN115446_c0_g1
GO:0003677	DNA binding	5	9053	0.0138365	0.0555376	TRINITY_DN133897_c0_g2;TRINITY_DN133897_c0_g3;TRINITY_DN146829_c1_g2;TRINITY_DN150858_c0_g2;TRINITY_DN156688_c5_g2
GO:0036442	hydrogen-exporting ATPase activity	1	80	0.0140192	0.0555376	TRINITY_DN115446_c0_g1
GO:0044877	macromolecular complex binding	3	3119	0.0152287	0.0580947	TRINITY_DN102874_c0_g1;TRINITY_DN146829_c1_g2;TRINITY_DN156688_c5_g2
GO:0046914	transition metal ion binding	4	6224	0.0183884	0.0676429	TRINITY_DN122959_c5_g1;TRINITY_DN133897_c0_g2;TRINITY_DN133897_c0_g3;TRINITY_DN150858_c0_g2
GO:0001071	nucleic acid binding transcription factor activity	3	3493	0.0206216	0.0708007	TRINITY_DN133897_c0_g2;TRINITY_DN133897_c0_g3;TRINITY_DN150858_c0_g2
GO:0003700	transcription factor activity, sequence-specific DNA binding	3	3493	0.0206216	0.0708007	TRINITY_DN133897_c0_g2;TRINITY_DN133897_c0_g3;TRINITY_DN150858_c0_g2
GO:0003682	chromatin binding	2	1352	0.0226772	0.0753468	TRINITY_DN146829_c1_g2;TRINITY_DN156688_c5_g2
GO:1901363	heterocyclic compound binding	8	24222	0.0242042	0.0779072	TRINITY_DN115446_c0_g1;TRINITY_DN133897_c0_g2;TRINITY_DN133897_c0_g3;TRINITY_DN138842_c0_g1;TRINITY_DN146829_c1_g2;TRINITY_DN150518_c1_g4;TRINITY_DN150858_c0_g2;TRINITY_DN156688_c5_g2
GO:0097159	organic cyclic compound binding	8	24408	0.0254271	0.0793634	TRINITY_DN115446_c0_g1;TRINITY_DN133897_c0_g2;TRINITY_DN133897_c0_g3;TRINITY_DN138842_c0_g1;TRINITY_DN146829_c1_g2;TRINITY_DN150518_c1_g4;TRINITY_DN150858_c0_g2;TRINITY_DN156688_c5_g2
GO:0003725	double-stranded RNA binding	1	176	0.0306063	0.0927191	TRINITY_DN150518_c1_g4
GO:0038023	signaling receptor activity	3	4175	0.0329316	0.0969131	TRINITY_DN133897_c0_g2;TRINITY_DN133897_c0_g3;TRINITY_DN150858_c0_g2
GO:0000049	tRNA binding	1	197	0.0342007	0.0978521	TRINITY_DN138842_c0_g1
GO:0019829	cation-transporting ATPase activity	1	233	0.0403344	0.10765	TRINITY_DN115446_c0_g1
GO:0004872	receptor activity	3	4542	0.0408964	0.10765	TRINITY_DN133897_c0_g2;TRINITY_DN133897_c0_g3;TRINITY_DN150858_c0_g2
GO:0060089	molecular transducer activity	3	4542	0.0408964	0.10765	TRINITY_DN133897_c0_g2;TRINITY_DN133897_c0_g3;TRINITY_DN150858_c0_g2
GO:0004812	aminoacyl-tRNA ligase activity	1	254	0.0438961	0.10765	TRINITY_DN138842_c0_g1
GO:0016875	ligase activity, forming carbon-oxygen bonds	1	254	0.0438961	0.10765	TRINITY_DN138842_c0_g1
GO:0016876	ligase activity, forming aminoacyl-tRNA and related compounds	1	254	0.0438961	0.10765	TRINITY_DN138842_c0_g1
GO:0042625	ATPase coupled ion transmembrane transporter activity	1	269	0.0464327	0.111223	TRINITY_DN115446_c0_g1
