# Supplementary material for: Comparative analysis of the daily brain transcriptomes of Asian particolored bat
Source: Sci Rep. 2022 Mar 9;12:3876. doi: 10.1038/s41598-022-07787-z (PMC8907190; doi:10.1038/s41598-022-07787-z)
Supplement: Supplementary file 3 — Supplementary Information 3. [file 41598_2022_7787_MOESM3_ESM.xlsx]

## Sheet: Rest vs Sleep
Comparative analysis of the daily brain transcriptomes of Asian particolored bat
Guoting Zhang, Yujia Chu, Tinglei Jiang, Jingjing Li, Lei Feng, Hui Wu, Hui Wang & Jiang Feng
Table S3. GO biological process enrichment data of six pairwise comparisons.
Go biological process categories significantly enriched by up-regulated genes
GO ID	Description	out (14)	All (59313)	pvalue	p.adjust	Genes
GO:0006119	oxidative phosphorylation	3	208	1.50378e-05	0.00596544	TRINITY_DN129515_c1_g1;TRINITY_DN158095_c5_g3;TRINITY_DN158695_c3_g2
GO:0055114	oxidation-reduction process	5	1560	2.05351e-05	0.00596544	TRINITY_DN128826_c0_g2;TRINITY_DN129515_c1_g1;TRINITY_DN149724_c1_g3;TRINITY_DN158095_c5_g3;TRINITY_DN158695_c3_g2
GO:0045333	cellular respiration	3	498	0.000199897	0.032355	TRINITY_DN129515_c1_g1;TRINITY_DN158095_c5_g3;TRINITY_DN158695_c3_g2
GO:0042775	mitochondrial ATP synthesis coupled electron transport	2	106	0.000283892	0.032355	TRINITY_DN129515_c1_g1;TRINITY_DN158095_c5_g3
GO:0042773	ATP synthesis coupled electron transport	2	125	0.000394345	0.032355	TRINITY_DN129515_c1_g1;TRINITY_DN158095_c5_g3
GO:0046034	ATP metabolic process	3	681	0.000499093	0.032355	TRINITY_DN129515_c1_g1;TRINITY_DN158095_c5_g3;TRINITY_DN158695_c3_g2
GO:0009205	purine ribonucleoside triphosphate metabolic process	3	722	0.00059153	0.032355	TRINITY_DN129515_c1_g1;TRINITY_DN158095_c5_g3;TRINITY_DN158695_c3_g2
GO:0009144	purine nucleoside triphosphate metabolic process	3	739	0.000632864	0.032355	TRINITY_DN129515_c1_g1;TRINITY_DN158095_c5_g3;TRINITY_DN158695_c3_g2
GO:0009199	ribonucleoside triphosphate metabolic process	3	740	0.000635351	0.032355	TRINITY_DN129515_c1_g1;TRINITY_DN158095_c5_g3;TRINITY_DN158695_c3_g2
GO:0009167	purine ribonucleoside monophosphate metabolic process	3	787	0.000759452	0.032355	TRINITY_DN129515_c1_g1;TRINITY_DN158095_c5_g3;TRINITY_DN158695_c3_g2
GO:0009126	purine nucleoside monophosphate metabolic process	3	788	0.000762248	0.032355	TRINITY_DN129515_c1_g1;TRINITY_DN158095_c5_g3;TRINITY_DN158695_c3_g2
GO:0015980	energy derivation by oxidation of organic compounds	3	795	0.000782005	0.032355	TRINITY_DN129515_c1_g1;TRINITY_DN158095_c5_g3;TRINITY_DN158695_c3_g2
GO:0009161	ribonucleoside monophosphate metabolic process	3	826	0.000873435	0.032355	TRINITY_DN129515_c1_g1;TRINITY_DN158095_c5_g3;TRINITY_DN158695_c3_g2
GO:0022904	respiratory electron transport chain	2	190	0.000905639	0.032355	TRINITY_DN129515_c1_g1;TRINITY_DN158095_c5_g3
GO:0042058	regulation of epidermal growth factor receptor signaling pathway	2	192	0.000924607	0.032355	TRINITY_DN103924_c0_g1;TRINITY_DN156337_c3_g3
GO:0009141	nucleoside triphosphate metabolic process	3	847	0.00093909	0.032355	TRINITY_DN129515_c1_g1;TRINITY_DN158095_c5_g3;TRINITY_DN158695_c3_g2
GO:0009123	nucleoside monophosphate metabolic process	3	855	0.000964905	0.032355	TRINITY_DN129515_c1_g1;TRINITY_DN158095_c5_g3;TRINITY_DN158695_c3_g2
GO:1901184	regulation of ERBB signaling pathway	2	200	0.00100239	0.032355	TRINITY_DN103924_c0_g1;TRINITY_DN156337_c3_g3
GO:0046985	positive regulation of hemoglobin biosynthetic process	1	5	0.00117966	0.0345274	TRINITY_DN136993_c2_g6
GO:0022900	electron transport chain	2	218	0.00118855	0.0345274	TRINITY_DN129515_c1_g1;TRINITY_DN158095_c5_g3
GO:0046128	purine ribonucleoside metabolic process	3	975	0.00140771	0.0364026	TRINITY_DN129515_c1_g1;TRINITY_DN158095_c5_g3;TRINITY_DN158695_c3_g2
GO:0045653	negative regulation of megakaryocyte differentiation	1	6	0.00141544	0.0364026	TRINITY_DN136993_c2_g6
GO:0042278	purine nucleoside metabolic process	3	983	0.00144107	0.0364026	TRINITY_DN129515_c1_g1;TRINITY_DN158095_c5_g3;TRINITY_DN158695_c3_g2
GO:0009119	ribonucleoside metabolic process	3	1032	0.00165636	0.0400977	TRINITY_DN129515_c1_g1;TRINITY_DN158095_c5_g3;TRINITY_DN158695_c3_g2
GO:0043985	histone H4-R3 methylation	1	8	0.00188684	0.0415546	TRINITY_DN136993_c2_g6
GO:0046984	regulation of hemoglobin biosynthetic process	1	8	0.00188684	0.0415546	TRINITY_DN136993_c2_g6
GO:0009116	nucleoside metabolic process	3	1089	0.00193111	0.0415546	TRINITY_DN129515_c1_g1;TRINITY_DN158095_c5_g3;TRINITY_DN158695_c3_g2
GO:1901657	glycosyl compound metabolic process	3	1134	0.0021671	0.0436349	TRINITY_DN129515_c1_g1;TRINITY_DN158095_c5_g3;TRINITY_DN158695_c3_g2
GO:0006091	generation of precursor metabolites and energy	3	1136	0.00217799	0.0436349	TRINITY_DN129515_c1_g1;TRINITY_DN158095_c5_g3;TRINITY_DN158695_c3_g2
GO:0097274	urea homeostasis	1	10	0.00235803	0.0456672	TRINITY_DN158695_c3_g2
GO:0007173	epidermal growth factor receptor signaling pathway	2	314	0.00243757	0.0456848	TRINITY_DN103924_c0_g1;TRINITY_DN156337_c3_g3
GO:0038127	ERBB signaling pathway	2	361	0.0032029	0.0580965	TRINITY_DN103924_c0_g1;TRINITY_DN156337_c3_g3
GO:0006123	mitochondrial electron transport, cytochrome c to oxygen	1	14	0.0032998	0.0580965	TRINITY_DN158095_c5_g3
GO:0009150	purine ribonucleotide metabolic process	3	1332	0.00341747	0.0583986	TRINITY_DN129515_c1_g1;TRINITY_DN158095_c5_g3;TRINITY_DN158695_c3_g2
GO:0009259	ribonucleotide metabolic process	3	1372	0.00371411	0.0584297	TRINITY_DN129515_c1_g1;TRINITY_DN158095_c5_g3;TRINITY_DN158695_c3_g2
GO:0071971	extracellular exosome assembly	1	16	0.00377037	0.0584297	TRINITY_DN103924_c0_g1
GO:1903551	regulation of extracellular exosome assembly	1	16	0.00377037	0.0584297	TRINITY_DN103924_c0_g1
GO:0006163	purine nucleotide metabolic process	3	1386	0.00382156	0.0584297	TRINITY_DN129515_c1_g1;TRINITY_DN158095_c5_g3;TRINITY_DN158695_c3_g2
GO:0042541	hemoglobin biosynthetic process	1	17	0.00400558	0.0596729	TRINITY_DN136993_c2_g6
GO:0019693	ribose phosphate metabolic process	3	1432	0.0041881	0.0600944	TRINITY_DN129515_c1_g1;TRINITY_DN158095_c5_g3;TRINITY_DN158695_c3_g2
GO:0051503	adenine nucleotide transport	1	18	0.00424074	0.0600944	TRINITY_DN158695_c3_g2
GO:0034969	histone arginine methylation	1	19	0.00447585	0.0619159	TRINITY_DN136993_c2_g6
GO:0015865	purine nucleotide transport	1	22	0.00518086	0.0687456	TRINITY_DN158695_c3_g2
GO:0072521	purine-containing compound metabolic process	3	1548	0.0052062	0.0687456	TRINITY_DN129515_c1_g1;TRINITY_DN158095_c5_g3;TRINITY_DN158695_c3_g2
GO:0018216	peptidyl-arginine methylation	1	24	0.00565061	0.0712379	TRINITY_DN136993_c2_g6
GO:2000427	positive regulation of apoptotic cell clearance	1	24	0.00565061	0.0712379	TRINITY_DN118645_c0_g1
GO:0016310	phosphorylation	5	5321	0.00581438	0.0712379	TRINITY_DN129515_c1_g1;TRINITY_DN136993_c2_g6;TRINITY_DN156337_c3_g3;TRINITY_DN158095_c5_g3;TRINITY_DN158695_c3_g2
GO:0016056	rhodopsin mediated signaling pathway	1	25	0.0058854	0.0712379	TRINITY_DN156337_c3_g3
GO:1901533	negative regulation of hematopoietic progenitor cell differentiation	1	28	0.00658949	0.0781325	TRINITY_DN136993_c2_g6
GO:2000425	regulation of apoptotic cell clearance	1	30	0.00705862	0.0820211	TRINITY_DN118645_c0_g1
GO:0009117	nucleotide metabolic process	3	1804	0.00795197	0.0905307	TRINITY_DN129515_c1_g1;TRINITY_DN158095_c5_g3;TRINITY_DN158695_c3_g2
GO:0018195	peptidyl-arginine modification	1	35	0.00823054	0.0905307	TRINITY_DN136993_c2_g6
GO:0006753	nucleoside phosphate metabolic process	3	1829	0.00825839	0.0905307	TRINITY_DN129515_c1_g1;TRINITY_DN158095_c5_g3;TRINITY_DN158695_c3_g2
GO:1900745	positive regulation of p38MAPK cascade	1	38	0.00893308	0.0961134	TRINITY_DN136993_c2_g6
GO:0036258	multivesicular body assembly	1	39	0.00916716	0.0965178	TRINITY_DN103924_c0_g1
GO:0006862	nucleotide transport	1	40	0.00940119	0.0965178	TRINITY_DN158695_c3_g2
GO:0020027	hemoglobin metabolic process	1	41	0.00963516	0.0965178	TRINITY_DN136993_c2_g6
GO:0036257	multivesicular body organization	1	41	0.00963516	0.0965178	TRINITY_DN103924_c0_g1
GO:0007603	phototransduction, visible light	1	43	0.010103	0.0984536	TRINITY_DN156337_c3_g3
GO:1903541	regulation of exosomal secretion	1	44	0.0103368	0.0984536	TRINITY_DN103924_c0_g1
GO:1903543	positive regulation of exosomal secretion	1	44	0.0103368	0.0984536	TRINITY_DN103924_c0_g1
GO:0002082	regulation of oxidative phosphorylation	1	46	0.0108043	0.101246	TRINITY_DN158695_c3_g2
GO:0055086	nucleobase-containing small molecule metabolic process	3	2040	0.0111271	0.102616	TRINITY_DN129515_c1_g1;TRINITY_DN158095_c5_g3;TRINITY_DN158695_c3_g2
GO:0006120	mitochondrial electron transport, NADH to ubiquinone	1	51	0.0119721	0.107012	TRINITY_DN129515_c1_g1
GO:1990182	exosomal secretion	1	51	0.0119721	0.107012	TRINITY_DN103924_c0_g1
GO:0045652	regulation of megakaryocyte differentiation	1	52	0.0122055	0.107445	TRINITY_DN136993_c2_g6
GO:0006515	misfolded or incompletely synthesized protein catabolic process	1	53	0.0124389	0.107515	TRINITY_DN149724_c1_g3
GO:0006910	phagocytosis, recognition	1	56	0.0131386	0.107515	TRINITY_DN118645_c0_g1
GO:0010257	NADH dehydrogenase complex assembly	1	56	0.0131386	0.107515	TRINITY_DN128826_c0_g2
GO:0032981	mitochondrial respiratory chain complex I assembly	1	56	0.0131386	0.107515	TRINITY_DN128826_c0_g2
GO:0097031	mitochondrial respiratory chain complex I biogenesis	1	56	0.0131386	0.107515	TRINITY_DN128826_c0_g2
GO:0016558	protein import into peroxisome matrix	1	59	0.0138379	0.111665	TRINITY_DN149724_c1_g3
GO:0031998	regulation of fatty acid beta-oxidation	1	63	0.0147696	0.11755	TRINITY_DN149724_c1_g3
GO:0045648	positive regulation of erythrocyte differentiation	1	70	0.0163981	0.125485	TRINITY_DN136993_c2_g6
GO:0006625	protein targeting to peroxisome	1	71	0.0166306	0.125485	TRINITY_DN149724_c1_g3
GO:0072662	protein localization to peroxisome	1	71	0.0166306	0.125485	TRINITY_DN149724_c1_g3
GO:0072663	establishment of protein localization to peroxisome	1	71	0.0166306	0.125485	TRINITY_DN149724_c1_g3
GO:0043574	peroxisomal transport	1	72	0.016863	0.125608	TRINITY_DN149724_c1_g3
GO:0007602	phototransduction	1	73	0.0170953	0.125726	TRINITY_DN156337_c3_g3
GO:0045742	positive regulation of epidermal growth factor receptor signaling pathway	1	76	0.017792	0.127619	TRINITY_DN156337_c3_g3
GO:1900744	regulation of p38MAPK cascade	1	76	0.017792	0.127619	TRINITY_DN136993_c2_g6
GO:1901186	positive regulation of ERBB signaling pathway	1	77	0.0180242	0.127708	TRINITY_DN156337_c3_g3
GO:0043457	regulation of cellular respiration	1	80	0.0187203	0.131042	TRINITY_DN158695_c3_g2
GO:0009584	detection of visible light	1	81	0.0189522	0.131086	TRINITY_DN156337_c3_g3
GO:0045745	positive regulation of G-protein coupled receptor protein signaling pathway	1	83	0.0194159	0.132713	TRINITY_DN156337_c3_g3
GO:0018345	protein palmitoylation	1	88	0.0205743	0.138996	TRINITY_DN121904_c1_g2
GO:0042059	negative regulation of epidermal growth factor receptor signaling pathway	1	90	0.0210373	0.14049	TRINITY_DN103924_c0_g1
GO:1901532	regulation of hematopoietic progenitor cell differentiation	1	95	0.0221939	0.143175	TRINITY_DN136993_c2_g6
GO:0038066	p38MAPK cascade	1	96	0.022425	0.143175	TRINITY_DN136993_c2_g6
GO:0046320	regulation of fatty acid oxidation	1	96	0.022425	0.143175	TRINITY_DN149724_c1_g3
GO:1901185	negative regulation of ERBB signaling pathway	1	96	0.022425	0.143175	TRINITY_DN103924_c0_g1
GO:0032844	regulation of homeostatic process	2	1012	0.023102	0.145894	TRINITY_DN136993_c2_g6;TRINITY_DN158695_c3_g2
GO:0033108	mitochondrial respiratory chain complex assembly	1	102	0.023811	0.148755	TRINITY_DN128826_c0_g2
GO:0009583	detection of light stimulus	1	111	0.0258865	0.16	TRINITY_DN156337_c3_g3
GO:0043410	positive regulation of MAPK cascade	2	1086	0.0263429	0.161108	TRINITY_DN136993_c2_g6;TRINITY_DN156337_c3_g3
GO:0006911	phagocytosis, engulfment	1	115	0.0268076	0.162242	TRINITY_DN118645_c0_g1
GO:0030219	megakaryocyte differentiation	1	117	0.0272678	0.163023	TRINITY_DN136993_c2_g6
GO:0006977	DNA damage response, signal transduction by p53 class mediator resulting in cell cycle arrest	1	118	0.0274979	0.163023	TRINITY_DN136993_c2_g6
GO:0045646	regulation of erythrocyte differentiation	1	120	0.0279579	0.164076	TRINITY_DN136993_c2_g6
GO:0043277	apoptotic cell clearance	1	125	0.0291069	0.166451	TRINITY_DN118645_c0_g1
GO:0072431	signal transduction involved in mitotic G1 DNA damage checkpoint	1	128	0.0297957	0.166451	TRINITY_DN136993_c2_g6
GO:1902400	intracellular signal transduction involved in G1 DNA damage checkpoint	1	128	0.0297957	0.166451	TRINITY_DN136993_c2_g6
GO:0007032	endosome organization	1	133	0.0309426	0.166451	TRINITY_DN103924_c0_g1
GO:0072413	signal transduction involved in mitotic cell cycle checkpoint	1	133	0.0309426	0.166451	TRINITY_DN136993_c2_g6
GO:1902402	signal transduction involved in mitotic DNA damage checkpoint	1	133	0.0309426	0.166451	TRINITY_DN136993_c2_g6
GO:1902403	signal transduction involved in mitotic DNA integrity checkpoint	1	133	0.0309426	0.166451	TRINITY_DN136993_c2_g6
GO:0007031	peroxisome organization	1	134	0.0311719	0.166451	TRINITY_DN149724_c1_g3
GO:0006996	organelle organization	6	11033	0.031686	0.166451	TRINITY_DN103924_c0_g1;TRINITY_DN118147_c0_g1;TRINITY_DN128826_c0_g2;TRINITY_DN129515_c1_g1;TRINITY_DN136993_c2_g6;TRINITY_DN149724_c1_g3
GO:0009118	regulation of nucleoside metabolic process	1	140	0.0325463	0.166451	TRINITY_DN158695_c3_g2
GO:1903578	regulation of ATP metabolic process	1	140	0.0325463	0.166451	TRINITY_DN158695_c3_g2
GO:0010324	membrane invagination	1	141	0.0327752	0.166451	TRINITY_DN118645_c0_g1
GO:0006796	phosphate-containing compound metabolic process	5	8111	0.0327916	0.166451	TRINITY_DN129515_c1_g1;TRINITY_DN136993_c2_g6;TRINITY_DN156337_c3_g3;TRINITY_DN158095_c5_g3;TRINITY_DN158695_c3_g2
GO:0072401	signal transduction involved in DNA integrity checkpoint	1	142	0.0330041	0.166451	TRINITY_DN136993_c2_g6
GO:0072422	signal transduction involved in DNA damage checkpoint	1	142	0.0330041	0.166451	TRINITY_DN136993_c2_g6
GO:0050766	positive regulation of phagocytosis	1	143	0.0332328	0.166451	TRINITY_DN118645_c0_g1
GO:0072395	signal transduction involved in cell cycle checkpoint	1	143	0.0332328	0.166451	TRINITY_DN136993_c2_g6
GO:0044743	intracellular protein transmembrane import	1	146	0.0339189	0.168133	TRINITY_DN149724_c1_g3
GO:0071277	cellular response to calcium ion	1	147	0.0341475	0.168133	TRINITY_DN158695_c3_g2
GO:0050994	regulation of lipid catabolic process	1	150	0.034833	0.170067	TRINITY_DN149724_c1_g3
GO:0006793	phosphorus metabolic process	5	8266	0.0352865	0.170846	TRINITY_DN129515_c1_g1;TRINITY_DN136993_c2_g6;TRINITY_DN156337_c3_g3;TRINITY_DN158095_c5_g3;TRINITY_DN158695_c3_g2
GO:0019637	organophosphate metabolic process	3	3235	0.0375408	0.180258	TRINITY_DN129515_c1_g1;TRINITY_DN158095_c5_g3;TRINITY_DN158695_c3_g2
GO:0045638	negative regulation of myeloid cell differentiation	1	164	0.0380259	0.181091	TRINITY_DN136993_c2_g6
GO:0060627	regulation of vesicle-mediated transport	2	1334	0.0384546	0.181643	TRINITY_DN103924_c0_g1;TRINITY_DN118645_c0_g1
GO:0065002	intracellular protein transmembrane transport	1	169	0.0391639	0.182034	TRINITY_DN149724_c1_g3
GO:0071806	protein transmembrane transport	1	169	0.0391639	0.182034	TRINITY_DN149724_c1_g3
GO:0071158	positive regulation of cell cycle arrest	1	177	0.040982	0.188667	TRINITY_DN136993_c2_g6
GO:0045639	positive regulation of myeloid cell differentiation	1	179	0.041436	0.188667	TRINITY_DN136993_c2_g6
GO:0031571	mitotic G1 DNA damage checkpoint	1	181	0.0418898	0.188667	TRINITY_DN136993_c2_g6
GO:0044819	mitotic G1/S transition checkpoint	1	181	0.0418898	0.188667	TRINITY_DN136993_c2_g6
GO:0044783	G1 DNA damage checkpoint	1	184	0.0425702	0.190256	TRINITY_DN136993_c2_g6
GO:0050764	regulation of phagocytosis	1	196	0.0452872	0.200854	TRINITY_DN118645_c0_g1
GO:0042325	regulation of phosphorylation	3	3544	0.0472636	0.208031	TRINITY_DN136993_c2_g6;TRINITY_DN156337_c3_g3;TRINITY_DN158695_c3_g2
GO:0015748	organophosphate ester transport	1	212	0.0488988	0.212016	TRINITY_DN158695_c3_g2
GO:0019217	regulation of fatty acid metabolic process	1	212	0.0488988	0.212016	TRINITY_DN149724_c1_g3
GO:0006914	autophagy	2	1540	0.0498588	0.214577	TRINITY_DN103924_c0_g1;TRINITY_DN129515_c1_g1
Go biological process categories significantly enriched by down-regulated genes
GO:0006119	oxidative phosphorylation	6	208	4.51826e-11	2.01063e-08	TRINITY_DN118882_c2_g1;TRINITY_DN125226_c1_g1;TRINITY_DN125991_c1_g1;TRINITY_DN127405_c0_g1;TRINITY_DN127491_c2_g1;TRINITY_DN151161_c0_g1
GO:0045333	cellular respiration	6	498	8.4078e-09	1.87074e-06	TRINITY_DN118882_c2_g1;TRINITY_DN125226_c1_g1;TRINITY_DN125991_c1_g1;TRINITY_DN127405_c0_g1;TRINITY_DN127491_c2_g1;TRINITY_DN151161_c0_g1
GO:0046034	ATP metabolic process	6	681	5.35425e-08	5.55116e-06	TRINITY_DN118882_c2_g1;TRINITY_DN125226_c1_g1;TRINITY_DN125991_c1_g1;TRINITY_DN127405_c0_g1;TRINITY_DN127491_c2_g1;TRINITY_DN151161_c0_g1
GO:0042773	ATP synthesis coupled electron transport	4	125	7.10866e-08	5.55116e-06	TRINITY_DN118882_c2_g1;TRINITY_DN125226_c1_g1;TRINITY_DN125991_c1_g1;TRINITY_DN127405_c0_g1
GO:0009205	purine ribonucleoside triphosphate metabolic process	6	722	7.55465e-08	5.55116e-06	TRINITY_DN118882_c2_g1;TRINITY_DN125226_c1_g1;TRINITY_DN125991_c1_g1;TRINITY_DN127405_c0_g1;TRINITY_DN127491_c2_g1;TRINITY_DN151161_c0_g1
GO:0009144	purine nucleoside triphosphate metabolic process	6	739	8.663e-08	5.55116e-06	TRINITY_DN118882_c2_g1;TRINITY_DN125226_c1_g1;TRINITY_DN125991_c1_g1;TRINITY_DN127405_c0_g1;TRINITY_DN127491_c2_g1;TRINITY_DN151161_c0_g1
GO:0009199	ribonucleoside triphosphate metabolic process	6	740	8.73216e-08	5.55116e-06	TRINITY_DN118882_c2_g1;TRINITY_DN125226_c1_g1;TRINITY_DN125991_c1_g1;TRINITY_DN127405_c0_g1;TRINITY_DN127491_c2_g1;TRINITY_DN151161_c0_g1
GO:0009167	purine ribonucleoside monophosphate metabolic process	6	787	1.25384e-07	5.92081e-06	TRINITY_DN118882_c2_g1;TRINITY_DN125226_c1_g1;TRINITY_DN125991_c1_g1;TRINITY_DN127405_c0_g1;TRINITY_DN127491_c2_g1;TRINITY_DN151161_c0_g1
GO:0009126	purine nucleoside monophosphate metabolic process	6	788	1.26322e-07	5.92081e-06	TRINITY_DN118882_c2_g1;TRINITY_DN125226_c1_g1;TRINITY_DN125991_c1_g1;TRINITY_DN127405_c0_g1;TRINITY_DN127491_c2_g1;TRINITY_DN151161_c0_g1
GO:0015980	energy derivation by oxidation of organic compounds	6	795	1.33052e-07	5.92081e-06	TRINITY_DN118882_c2_g1;TRINITY_DN125226_c1_g1;TRINITY_DN125991_c1_g1;TRINITY_DN127405_c0_g1;TRINITY_DN127491_c2_g1;TRINITY_DN151161_c0_g1
GO:0009161	ribonucleoside monophosphate metabolic process	6	826	1.66516e-07	6.73632e-06	TRINITY_DN118882_c2_g1;TRINITY_DN125226_c1_g1;TRINITY_DN125991_c1_g1;TRINITY_DN127405_c0_g1;TRINITY_DN127491_c2_g1;TRINITY_DN151161_c0_g1
GO:0009141	nucleoside triphosphate metabolic process	6	847	1.92905e-07	6.97701e-06	TRINITY_DN118882_c2_g1;TRINITY_DN125226_c1_g1;TRINITY_DN125991_c1_g1;TRINITY_DN127405_c0_g1;TRINITY_DN127491_c2_g1;TRINITY_DN151161_c0_g1
GO:0009123	nucleoside monophosphate metabolic process	6	855	2.03823e-07	6.97701e-06	TRINITY_DN118882_c2_g1;TRINITY_DN125226_c1_g1;TRINITY_DN125991_c1_g1;TRINITY_DN127405_c0_g1;TRINITY_DN127491_c2_g1;TRINITY_DN151161_c0_g1
GO:0055114	oxidation-reduction process	7	1560	3.28014e-07	1.04262e-05	TRINITY_DN118882_c2_g1;TRINITY_DN125226_c1_g1;TRINITY_DN125991_c1_g1;TRINITY_DN127405_c0_g1;TRINITY_DN127491_c2_g1;TRINITY_DN129834_c2_g2;TRINITY_DN151161_c0_g1
GO:0022904	respiratory electron transport chain	4	190	3.80793e-07	1.12969e-05	TRINITY_DN118882_c2_g1;TRINITY_DN125226_c1_g1;TRINITY_DN125991_c1_g1;TRINITY_DN127405_c0_g1
GO:0046128	purine ribonucleoside metabolic process	6	975	4.39072e-07	1.20541e-05	TRINITY_DN118882_c2_g1;TRINITY_DN125226_c1_g1;TRINITY_DN125991_c1_g1;TRINITY_DN127405_c0_g1;TRINITY_DN127491_c2_g1;TRINITY_DN151161_c0_g1
GO:0042278	purine nucleoside metabolic process	6	983	4.60494e-07	1.20541e-05	TRINITY_DN118882_c2_g1;TRINITY_DN125226_c1_g1;TRINITY_DN125991_c1_g1;TRINITY_DN127405_c0_g1;TRINITY_DN127491_c2_g1;TRINITY_DN151161_c0_g1
GO:0009119	ribonucleoside metabolic process	6	1032	6.11301e-07	1.51127e-05	TRINITY_DN118882_c2_g1;TRINITY_DN125226_c1_g1;TRINITY_DN125991_c1_g1;TRINITY_DN127405_c0_g1;TRINITY_DN127491_c2_g1;TRINITY_DN151161_c0_g1
GO:0022900	electron transport chain	4	218	6.58899e-07	1.54321e-05	TRINITY_DN118882_c2_g1;TRINITY_DN125226_c1_g1;TRINITY_DN125991_c1_g1;TRINITY_DN127405_c0_g1
GO:0009116	nucleoside metabolic process	6	1089	8.35548e-07	1.85909e-05	TRINITY_DN118882_c2_g1;TRINITY_DN125226_c1_g1;TRINITY_DN125991_c1_g1;TRINITY_DN127405_c0_g1;TRINITY_DN127491_c2_g1;TRINITY_DN151161_c0_g1
GO:1901657	glycosyl compound metabolic process	6	1134	1.05683e-06	2.15962e-05	TRINITY_DN118882_c2_g1;TRINITY_DN125226_c1_g1;TRINITY_DN125991_c1_g1;TRINITY_DN127405_c0_g1;TRINITY_DN127491_c2_g1;TRINITY_DN151161_c0_g1
GO:0006091	generation of precursor metabolites and energy	6	1136	1.06768e-06	2.15962e-05	TRINITY_DN118882_c2_g1;TRINITY_DN125226_c1_g1;TRINITY_DN125991_c1_g1;TRINITY_DN127405_c0_g1;TRINITY_DN127491_c2_g1;TRINITY_DN151161_c0_g1
GO:0009150	purine ribonucleotide metabolic process	6	1332	2.67815e-06	5.18165e-05	TRINITY_DN118882_c2_g1;TRINITY_DN125226_c1_g1;TRINITY_DN125991_c1_g1;TRINITY_DN127405_c0_g1;TRINITY_DN127491_c2_g1;TRINITY_DN151161_c0_g1
GO:0009259	ribonucleotide metabolic process	6	1372	3.17516e-06	5.88728e-05	TRINITY_DN118882_c2_g1;TRINITY_DN125226_c1_g1;TRINITY_DN125991_c1_g1;TRINITY_DN127405_c0_g1;TRINITY_DN127491_c2_g1;TRINITY_DN151161_c0_g1
GO:0006163	purine nucleotide metabolic process	6	1386	3.36596e-06	5.99142e-05	TRINITY_DN118882_c2_g1;TRINITY_DN125226_c1_g1;TRINITY_DN125991_c1_g1;TRINITY_DN127405_c0_g1;TRINITY_DN127491_c2_g1;TRINITY_DN151161_c0_g1
GO:0019693	ribose phosphate metabolic process	6	1432	4.06002e-06	6.94889e-05	TRINITY_DN118882_c2_g1;TRINITY_DN125226_c1_g1;TRINITY_DN125991_c1_g1;TRINITY_DN127405_c0_g1;TRINITY_DN127491_c2_g1;TRINITY_DN151161_c0_g1
GO:0042775	mitochondrial ATP synthesis coupled electron transport	3	106	5.26469e-06	8.677e-05	TRINITY_DN125226_c1_g1;TRINITY_DN125991_c1_g1;TRINITY_DN127405_c0_g1
GO:0072521	purine-containing compound metabolic process	6	1548	6.34191e-06	0.000100791	TRINITY_DN118882_c2_g1;TRINITY_DN125226_c1_g1;TRINITY_DN125991_c1_g1;TRINITY_DN127405_c0_g1;TRINITY_DN127491_c2_g1;TRINITY_DN151161_c0_g1
GO:0009117	nucleotide metabolic process	6	1804	1.51476e-05	0.000232437	TRINITY_DN118882_c2_g1;TRINITY_DN125226_c1_g1;TRINITY_DN125991_c1_g1;TRINITY_DN127405_c0_g1;TRINITY_DN127491_c2_g1;TRINITY_DN151161_c0_g1
GO:0006753	nucleoside phosphate metabolic process	6	1829	1.63748e-05	0.000242893	TRINITY_DN118882_c2_g1;TRINITY_DN125226_c1_g1;TRINITY_DN125991_c1_g1;TRINITY_DN127405_c0_g1;TRINITY_DN127491_c2_g1;TRINITY_DN151161_c0_g1
GO:0055086	nucleobase-containing small molecule metabolic process	6	2040	3.03016e-05	0.000434975	TRINITY_DN118882_c2_g1;TRINITY_DN125226_c1_g1;TRINITY_DN125991_c1_g1;TRINITY_DN127405_c0_g1;TRINITY_DN127491_c2_g1;TRINITY_DN151161_c0_g1
GO:0006122	mitochondrial electron transport, ubiquinol to cytochrome c	2	31	4.49552e-05	0.000625159	TRINITY_DN125991_c1_g1;TRINITY_DN127405_c0_g1
GO:1901564	organonitrogen compound metabolic process	9	7552	0.00024178	0.00326036	TRINITY_DN118882_c2_g1;TRINITY_DN125226_c1_g1;TRINITY_DN125991_c1_g1;TRINITY_DN127405_c0_g1;TRINITY_DN127491_c2_g1;TRINITY_DN137823_c2_g2;TRINITY_DN142061_c1_g3;TRINITY_DN151161_c0_g1;TRINITY_DN153079_c1_g2
GO:0019637	organophosphate metabolic process	6	3235	0.000383551	0.00502001	TRINITY_DN118882_c2_g1;TRINITY_DN125226_c1_g1;TRINITY_DN125991_c1_g1;TRINITY_DN127405_c0_g1;TRINITY_DN127491_c2_g1;TRINITY_DN151161_c0_g1
GO:1901135	carbohydrate derivative metabolic process	6	3691	0.000774629	0.00984886	TRINITY_DN118882_c2_g1;TRINITY_DN125226_c1_g1;TRINITY_DN125991_c1_g1;TRINITY_DN127405_c0_g1;TRINITY_DN127491_c2_g1;TRINITY_DN151161_c0_g1
GO:0016310	phosphorylation	7	5321	0.000888348	0.010981	TRINITY_DN118882_c2_g1;TRINITY_DN121071_c1_g1;TRINITY_DN125226_c1_g1;TRINITY_DN125991_c1_g1;TRINITY_DN127405_c0_g1;TRINITY_DN127491_c2_g1;TRINITY_DN151161_c0_g1
GO:0006796	phosphate-containing compound metabolic process	8	8111	0.00224897	0.0270484	TRINITY_DN118882_c2_g1;TRINITY_DN121071_c1_g1;TRINITY_DN125226_c1_g1;TRINITY_DN125991_c1_g1;TRINITY_DN127405_c0_g1;TRINITY_DN127491_c2_g1;TRINITY_DN133097_c0_g1;TRINITY_DN151161_c0_g1
GO:0006793	phosphorus metabolic process	8	8266	0.00254335	0.0297839	TRINITY_DN118882_c2_g1;TRINITY_DN121071_c1_g1;TRINITY_DN125226_c1_g1;TRINITY_DN125991_c1_g1;TRINITY_DN127405_c0_g1;TRINITY_DN127491_c2_g1;TRINITY_DN133097_c0_g1;TRINITY_DN151161_c0_g1
GO:0009060	aerobic respiration	2	263	0.00318663	0.0363602	TRINITY_DN127491_c2_g1;TRINITY_DN151161_c0_g1
GO:0044281	small molecule metabolic process	7	6650	0.0032877	0.0365756	TRINITY_DN118882_c2_g1;TRINITY_DN125226_c1_g1;TRINITY_DN125991_c1_g1;TRINITY_DN127405_c0_g1;TRINITY_DN127491_c2_g1;TRINITY_DN129834_c2_g2;TRINITY_DN151161_c0_g1
GO:0045727	positive regulation of translation	2	302	0.00417274	0.0452895	TRINITY_DN137823_c2_g2;TRINITY_DN153079_c1_g2
GO:0010430	fatty acid omega-oxidation	1	17	0.00543248	0.0565489	TRINITY_DN129834_c2_g2
GO:0034250	positive regulation of cellular amide metabolic process	2	347	0.00546428	0.0565489	TRINITY_DN137823_c2_g2;TRINITY_DN153079_c1_g2
GO:1990928	response to amino acid starvation	1	19	0.00606976	0.0613873	TRINITY_DN142061_c1_g3
GO:1900149	positive regulation of Schwann cell migration	1	21	0.00670665	0.0663213	TRINITY_DN121071_c1_g1
GO:0036135	Schwann cell migration	1	23	0.00734315	0.0680771	TRINITY_DN121071_c1_g1
GO:1900147	regulation of Schwann cell migration	1	23	0.00734315	0.0680771	TRINITY_DN121071_c1_g1
GO:1903977	positive regulation of glial cell migration	1	23	0.00734315	0.0680771	TRINITY_DN121071_c1_g1
GO:1903975	regulation of glial cell migration	1	29	0.00925033	0.0840081	TRINITY_DN121071_c1_g1
GO:0070445	regulation of oligodendrocyte progenitor proliferation	1	36	0.011471	0.102092	TRINITY_DN121071_c1_g1
GO:0070444	oligodendrocyte progenitor proliferation	1	37	0.0117878	0.102855	TRINITY_DN121071_c1_g1
GO:0006120	mitochondrial electron transport, NADH to ubiquinone	1	51	0.0162137	0.138752	TRINITY_DN125226_c1_g1
GO:2001224	positive regulation of neuron migration	1	52	0.0165291	0.138782	TRINITY_DN121071_c1_g1
GO:0006470	protein dephosphorylation	2	764	0.0245111	0.20199	TRINITY_DN121071_c1_g1;TRINITY_DN133097_c0_g1
GO:0035335	peptidyl-tyrosine dephosphorylation	1	79	0.0250091	0.202346	TRINITY_DN121071_c1_g1
GO:0009416	response to light stimulus	2	803	0.02688	0.212322	TRINITY_DN121071_c1_g1;TRINITY_DN137823_c2_g2
GO:0034063	stress granule assembly	1	86	0.0271963	0.212322	TRINITY_DN137823_c2_g2
GO:0048255	mRNA stabilization	1	89	0.0281322	0.213272	TRINITY_DN137823_c2_g2
GO:0043489	RNA stabilization	1	90	0.028444	0.213272	TRINITY_DN137823_c2_g2
GO:2000171	negative regulation of dendrite development	1	91	0.0287557	0.213272	TRINITY_DN121071_c1_g1
GO:0047496	vesicle transport along microtubule	1	101	0.0318675	0.232476	TRINITY_DN109551_c0_g1
GO:2001222	regulation of neuron migration	1	104	0.0327991	0.235413	TRINITY_DN121071_c1_g1
GO:0099518	vesicle cytoskeletal trafficking	1	114	0.0358986	0.248701	TRINITY_DN109551_c0_g1
GO:0016311	dephosphorylation	2	955	0.0369496	0.248701	TRINITY_DN121071_c1_g1;TRINITY_DN133097_c0_g1
GO:0006417	regulation of translation	2	959	0.0372318	0.248701	TRINITY_DN137823_c2_g2;TRINITY_DN153079_c1_g2
GO:0007413	axonal fasciculation	1	119	0.0374448	0.248701	TRINITY_DN121071_c1_g1
GO:0048146	positive regulation of fibroblast proliferation	1	119	0.0374448	0.248701	TRINITY_DN121071_c1_g1
GO:0061077	chaperone-mediated protein folding	1	132	0.041454	0.27128	TRINITY_DN143444_c2_g4
GO:0034248	regulation of cellular amide metabolic process	2	1040	0.0431259	0.275258	TRINITY_DN137823_c2_g2;TRINITY_DN153079_c1_g2
GO:0014015	positive regulation of gliogenesis	1	138	0.043299	0.275258	TRINITY_DN121071_c1_g1
GO:0008347	glial cell migration	1	148	0.0463666	0.279187	TRINITY_DN121071_c1_g1
GO:0030335	positive regulation of cell migration	2	1084	0.0464668	0.279187	TRINITY_DN107569_c0_g1;TRINITY_DN121071_c1_g1
GO:2000147	positive regulation of cell motility	2	1097	0.0474721	0.279187	TRINITY_DN107569_c0_g1;TRINITY_DN121071_c1_g1
GO:0014909	smooth muscle cell migration	1	153	0.0478969	0.279187	TRINITY_DN107569_c0_g1
GO:0008038	neuron recognition	1	155	0.0485084	0.279187	TRINITY_DN121071_c1_g1
GO:0008542	visual learning	1	157	0.0491195	0.279187	TRINITY_DN121071_c1_g1

## Sheet: Sleep vs Wake
Table S3. GO biological process enrichment data of six pairwise comparisons.
Go biological process categories significantly enriched by up-regulated genes
GO ID	Description	out (10)	All (59313)	pvalue	p.adjust	Genes
GO:0060254	regulation of N-terminal protein palmitoylation	2	4	1.5347e-07	1.65236e-05	TRINITY_DN145767_c0_g1;TRINITY_DN145767_c0_g2
GO:0060262	negative regulation of N-terminal protein palmitoylation	2	4	1.5347e-07	1.65236e-05	TRINITY_DN145767_c0_g1;TRINITY_DN145767_c0_g2
GO:1903060	negative regulation of protein lipidation	2	4	1.5347e-07	1.65236e-05	TRINITY_DN145767_c0_g1;TRINITY_DN145767_c0_g2
GO:0006500	N-terminal protein palmitoylation	2	5	2.5576e-07	2.06526e-05	TRINITY_DN145767_c0_g1;TRINITY_DN145767_c0_g2
GO:1903059	regulation of protein lipidation	2	16	3.06609e-06	0.000198069	TRINITY_DN145767_c0_g1;TRINITY_DN145767_c0_g2
GO:0050748	negative regulation of lipoprotein metabolic process	2	21	5.36324e-06	0.000288721	TRINITY_DN145767_c0_g1;TRINITY_DN145767_c0_g2
GO:0006498	N-terminal protein lipidation	2	23	6.46027e-06	0.000298095	TRINITY_DN145767_c0_g1;TRINITY_DN145767_c0_g2
GO:0050746	regulation of lipoprotein metabolic process	2	47	2.75434e-05	0.00111207	TRINITY_DN145767_c0_g1;TRINITY_DN145767_c0_g2
GO:0031365	N-terminal protein amino acid modification	2	83	8.64268e-05	0.00310176	TRINITY_DN145767_c0_g1;TRINITY_DN145767_c0_g2
GO:0018345	protein palmitoylation	2	88	9.71769e-05	0.00313881	TRINITY_DN145767_c0_g1;TRINITY_DN145767_c0_g2
GO:0033212	iron assimilation	1	1	0.000168597	0.00453807	TRINITY_DN141684_c0_g3
GO:0033215	iron assimilation by reduction and transport	1	1	0.000168597	0.00453807	TRINITY_DN141684_c0_g3
GO:0046491	L-methylmalonyl-CoA metabolic process	1	2	0.000337169	0.00837734	TRINITY_DN133205_c1_g2
GO:0006497	protein lipidation	2	270	0.000906917	0.0209239	TRINITY_DN145767_c0_g1;TRINITY_DN145767_c0_g2
GO:0042158	lipoprotein biosynthetic process	2	280	0.000974593	0.0209862	TRINITY_DN145767_c0_g1;TRINITY_DN145767_c0_g2
GO:0034755	iron ion transmembrane transport	1	10	0.00168482	0.0340123	TRINITY_DN141684_c0_g3
GO:0042157	lipoprotein metabolic process	2	411	0.00207763	0.039475	TRINITY_DN145767_c0_g1;TRINITY_DN145767_c0_g2
GO:0032020	ISG15-protein conjugation	1	16	0.00269449	0.048351	TRINITY_DN122615_c4_g3
GO:0043543	protein acylation	2	626	0.00473146	0.0804348	TRINITY_DN145767_c0_g1;TRINITY_DN145767_c0_g2
GO:0071318	cellular response to ATP	1	32	0.00538244	0.0869263	TRINITY_DN153697_c1_g2
GO:0010614	negative regulation of cardiac muscle hypertrophy	1	38	0.00638873	0.0962593	TRINITY_DN153697_c1_g2
GO:0014741	negative regulation of muscle hypertrophy	1	39	0.00655636	0.0962593	TRINITY_DN153697_c1_g2
GO:0015936	coenzyme A metabolic process	1	52	0.0087332	0.122645	TRINITY_DN133205_c1_g2
GO:0055119	relaxation of cardiac muscle	1	56	0.00940214	0.122931	TRINITY_DN153697_c1_g2
GO:0046128	purine ribonucleoside metabolic process	2	975	0.0111291	0.122931	TRINITY_DN118882_c2_g1;TRINITY_DN133205_c1_g2
GO:0042278	purine nucleoside metabolic process	2	983	0.0113045	0.122931	TRINITY_DN118882_c2_g1;TRINITY_DN133205_c1_g2
GO:1900087	positive regulation of G1/S transition of mitotic cell cycle	1	69	0.0115734	0.122931	TRINITY_DN122615_c4_g3
GO:0009119	ribonucleoside metabolic process	2	1032	0.0124053	0.122931	TRINITY_DN118882_c2_g1;TRINITY_DN133205_c1_g2
GO:0090075	relaxation of muscle	1	75	0.012574	0.122931	TRINITY_DN153697_c1_g2
GO:0070979	protein K11-linked ubiquitination	1	77	0.0129074	0.122931	TRINITY_DN122615_c4_g3
GO:0050850	positive regulation of calcium-mediated signaling	1	80	0.0134072	0.122931	TRINITY_DN153697_c1_g2
GO:1902808	positive regulation of cell cycle G1/S phase transition	1	81	0.0135738	0.122931	TRINITY_DN122615_c4_g3
GO:0009116	nucleoside metabolic process	2	1089	0.0137435	0.122931	TRINITY_DN118882_c2_g1;TRINITY_DN133205_c1_g2
GO:0033198	response to ATP	1	83	0.0139068	0.122931	TRINITY_DN153697_c1_g2
GO:0033865	nucleoside bisphosphate metabolic process	1	85	0.0142398	0.122931	TRINITY_DN133205_c1_g2
GO:0033875	ribonucleoside bisphosphate metabolic process	1	85	0.0142398	0.122931	TRINITY_DN133205_c1_g2
GO:0034032	purine nucleoside bisphosphate metabolic process	1	85	0.0142398	0.122931	TRINITY_DN133205_c1_g2
GO:0001731	formation of translation preinitiation complex	1	88	0.014739	0.122931	TRINITY_DN147929_c0_g3
GO:1901657	glycosyl compound metabolic process	2	1134	0.0148431	0.122931	TRINITY_DN118882_c2_g1;TRINITY_DN133205_c1_g2
GO:0035337	fatty-acyl-CoA metabolic process	1	92	0.0154043	0.12439	TRINITY_DN133205_c1_g2
GO:0010524	positive regulation of calcium ion transport into cytosol	1	105	0.0175637	0.138367	TRINITY_DN153697_c1_g2
GO:0010611	regulation of cardiac muscle hypertrophy	1	118	0.0197188	0.143093	TRINITY_DN153697_c1_g2
GO:0014743	regulation of muscle hypertrophy	1	120	0.02005	0.143093	TRINITY_DN153697_c1_g2
GO:0009150	purine ribonucleotide metabolic process	2	1332	0.0201196	0.143093	TRINITY_DN118882_c2_g1;TRINITY_DN133205_c1_g2
GO:0034405	response to fluid shear stress	1	122	0.020381	0.143093	TRINITY_DN153697_c1_g2
GO:0042773	ATP synthesis coupled electron transport	1	125	0.0208775	0.143093	TRINITY_DN118882_c2_g1
GO:0009259	ribonucleotide metabolic process	2	1372	0.0212699	0.143093	TRINITY_DN118882_c2_g1;TRINITY_DN133205_c1_g2
GO:0006163	purine nucleotide metabolic process	2	1386	0.021679	0.143093	TRINITY_DN118882_c2_g1;TRINITY_DN133205_c1_g2
GO:0070534	protein K63-linked ubiquitination	1	131	0.0218696	0.143093	TRINITY_DN122615_c4_g3
GO:0006875	cellular metal ion homeostasis	2	1402	0.0221507	0.143093	TRINITY_DN141684_c0_g3;TRINITY_DN153697_c1_g2
GO:0019693	ribose phosphate metabolic process	2	1432	0.0230468	0.145963	TRINITY_DN118882_c2_g1;TRINITY_DN133205_c1_g2
GO:0022613	ribonucleoprotein complex biogenesis	2	1451	0.0236222	0.14673	TRINITY_DN143281_c11_g3;TRINITY_DN147929_c0_g3
GO:1901992	positive regulation of mitotic cell cycle phase transition	1	148	0.0246759	0.150383	TRINITY_DN122615_c4_g3
GO:0070936	protein K48-linked ubiquitination	1	152	0.0253351	0.151542	TRINITY_DN122615_c4_g3
GO:0050848	regulation of calcium-mediated signaling	1	160	0.0266524	0.153733	TRINITY_DN153697_c1_g2
GO:0072521	purine-containing compound metabolic process	2	1548	0.0266533	0.153733	TRINITY_DN118882_c2_g1;TRINITY_DN133205_c1_g2
GO:0030003	cellular cation homeostasis	2	1574	0.027492	0.154662	TRINITY_DN141684_c0_g3;TRINITY_DN153697_c1_g2
GO:0055065	metal ion homeostasis	2	1609	0.0286382	0.154662	TRINITY_DN141684_c0_g3;TRINITY_DN153697_c1_g2
GO:0006873	cellular ion homeostasis	2	1615	0.0288367	0.154662	TRINITY_DN141684_c0_g3;TRINITY_DN153697_c1_g2
GO:1901564	organonitrogen compound metabolic process	4	7552	0.0291979	0.154662	TRINITY_DN118882_c2_g1;TRINITY_DN133205_c1_g2;TRINITY_DN143281_c11_g3;TRINITY_DN147929_c0_g3
GO:0002474	antigen processing and presentation of peptide antigen via MHC class I	1	177	0.0294463	0.154662	TRINITY_DN130186_c0_g1
GO:1901989	positive regulation of cell cycle phase transition	1	181	0.0301027	0.154662	TRINITY_DN122615_c4_g3
GO:0031400	negative regulation of protein modification process	2	1688	0.0312969	0.154662	TRINITY_DN145767_c0_g1;TRINITY_DN145767_c0_g2
GO:0022904	respiratory electron transport chain	1	190	0.031578	0.154662	TRINITY_DN118882_c2_g1
GO:0055117	regulation of cardiac muscle contraction	1	190	0.031578	0.154662	TRINITY_DN153697_c1_g2
GO:0003300	cardiac muscle hypertrophy	1	193	0.0320693	0.154662	TRINITY_DN153697_c1_g2
GO:0014897	striated muscle hypertrophy	1	194	0.032233	0.154662	TRINITY_DN153697_c1_g2
GO:0014896	muscle hypertrophy	1	196	0.0325604	0.154662	TRINITY_DN153697_c1_g2
GO:0006119	oxidative phosphorylation	1	208	0.0345225	0.156254	TRINITY_DN118882_c2_g1
GO:0010522	regulation of calcium ion transport into cytosol	1	208	0.0345225	0.156254	TRINITY_DN153697_c1_g2
GO:0043502	regulation of muscle adaptation	1	210	0.0348492	0.156254	TRINITY_DN153697_c1_g2
GO:0009117	nucleotide metabolic process	2	1804	0.035376	0.156254	TRINITY_DN118882_c2_g1;TRINITY_DN133205_c1_g2
GO:0055080	cation homeostasis	2	1805	0.0354121	0.156254	TRINITY_DN141684_c0_g3;TRINITY_DN153697_c1_g2
GO:0022900	electron transport chain	1	218	0.0361549	0.156254	TRINITY_DN118882_c2_g1
GO:0006753	nucleoside phosphate metabolic process	2	1829	0.0362818	0.156254	TRINITY_DN118882_c2_g1;TRINITY_DN133205_c1_g2
GO:0098771	inorganic ion homeostasis	2	1855	0.0372336	0.156961	TRINITY_DN141684_c0_g3;TRINITY_DN153697_c1_g2
GO:0034220	ion transmembrane transport	2	1860	0.0374178	0.156961	TRINITY_DN141684_c0_g3;TRINITY_DN153697_c1_g2
GO:0006942	regulation of striated muscle contraction	1	239	0.0395748	0.16388	TRINITY_DN153697_c1_g2
GO:0006637	acyl-CoA metabolic process	1	250	0.0413618	0.166998	TRINITY_DN133205_c1_g2
GO:0035383	thioester metabolic process	1	250	0.0413618	0.166998	TRINITY_DN133205_c1_g2
GO:0055082	cellular chemical homeostasis	2	1981	0.0419858	0.167425	TRINITY_DN141684_c0_g3;TRINITY_DN153697_c1_g2
GO:0043500	muscle adaptation	1	263	0.0434699	0.1703	TRINITY_DN153697_c1_g2
GO:0051928	positive regulation of calcium ion transport	1	265	0.0437938	0.1703	TRINITY_DN153697_c1_g2
GO:0055086	nucleobase-containing small molecule metabolic process	2	2040	0.0442886	0.1703	TRINITY_DN118882_c2_g1;TRINITY_DN133205_c1_g2
GO:0050801	ion homeostasis	2	2056	0.0449215	0.170702	TRINITY_DN141684_c0_g3;TRINITY_DN153697_c1_g2
GO:0060048	cardiac muscle contraction	1	297	0.0489636	0.183898	TRINITY_DN153697_c1_g2
Go biological process categories significantly enriched by down-regulated genes
GO:0048881	mechanosensory lateral line system development	1	2	0.000269739	0.0149855	TRINITY_DN126526_c2_g1
GO:0048882	lateral line development	1	2	0.000269739	0.0149855	TRINITY_DN126526_c2_g1
GO:0048884	neuromast development	1	2	0.000269739	0.0149855	TRINITY_DN126526_c2_g1
GO:0048886	neuromast hair cell differentiation	1	2	0.000269739	0.0149855	TRINITY_DN126526_c2_g1
GO:0048915	posterior lateral line system development	1	2	0.000269739	0.0149855	TRINITY_DN126526_c2_g1
GO:0048916	posterior lateral line development	1	2	0.000269739	0.0149855	TRINITY_DN126526_c2_g1
GO:0048919	posterior lateral line neuromast development	1	2	0.000269739	0.0149855	TRINITY_DN126526_c2_g1
GO:0048923	posterior lateral line neuromast hair cell differentiation	1	2	0.000269739	0.0149855	TRINITY_DN126526_c2_g1
GO:0048925	lateral line system development	1	2	0.000269739	0.0149855	TRINITY_DN126526_c2_g1
GO:0048880	sensory system development	1	3	0.000404585	0.0202293	TRINITY_DN126526_c2_g1
GO:2000707	positive regulation of dense core granule biogenesis	1	5	0.000674229	0.0306468	TRINITY_DN151017_c1_g1
GO:0018293	protein-FAD linkage	1	6	0.000809027	0.0337095	TRINITY_DN107168_c0_g1
GO:0006121	mitochondrial electron transport, succinate to ubiquinone	1	7	0.00094381	0.0363004	TRINITY_DN107168_c0_g1
GO:2000705	regulation of dense core granule biogenesis	1	8	0.00107858	0.0385206	TRINITY_DN151017_c1_g1
GO:0061110	dense core granule biogenesis	1	11	0.00148278	0.049426	TRINITY_DN151017_c1_g1
GO:0097503	sialylation	1	15	0.00202149	0.0631717	TRINITY_DN155798_c8_g1
GO:0032762	mast cell cytokine production	1	18	0.00242536	0.0713342	TRINITY_DN151017_c1_g1
GO:0002551	mast cell chemotaxis	1	21	0.00282909	0.0779904	TRINITY_DN151017_c1_g1
GO:0033604	negative regulation of catecholamine secretion	1	22	0.00296363	0.0779904	TRINITY_DN151017_c1_g1
GO:0016056	rhodopsin mediated signaling pathway	1	25	0.00336717	0.079583	TRINITY_DN156337_c3_g3
GO:0018065	protein-cofactor linkage	1	26	0.00350165	0.079583	TRINITY_DN107168_c0_g1
GO:0097531	mast cell migration	1	26	0.00350165	0.079583	TRINITY_DN151017_c1_g1
GO:0048934	peripheral nervous system neuron differentiation	1	31	0.00417381	0.08285	TRINITY_DN126526_c2_g1
GO:0051953	negative regulation of amine transport	1	31	0.00417381	0.08285	TRINITY_DN151017_c1_g1
GO:0006677	glycosylceramide metabolic process	1	32	0.0043082	0.08285	TRINITY_DN155798_c8_g1
GO:0009312	oligosaccharide biosynthetic process	1	32	0.0043082	0.08285	TRINITY_DN155798_c8_g1
GO:0060284	regulation of cell development	3	2791	0.00487553	0.0902877	TRINITY_DN107168_c0_g1;TRINITY_DN124214_c3_g2;TRINITY_DN126526_c2_g1
GO:0001574	ganglioside biosynthetic process	1	43	0.00578539	0.099748	TRINITY_DN155798_c8_g1
GO:0007603	phototransduction, visible light	1	43	0.00578539	0.099748	TRINITY_DN156337_c3_g3
GO:0031116	positive regulation of microtubule polymerization	1	46	0.00618792	0.103132	TRINITY_DN124214_c3_g2
GO:0061082	myeloid leukocyte cytokine production	1	49	0.00659032	0.106295	TRINITY_DN151017_c1_g1
GO:0090128	regulation of synapse maturation	1	56	0.00752868	0.113267	TRINITY_DN126526_c2_g1
GO:0010719	negative regulation of epithelial to mesenchymal transition	1	59	0.0079306	0.113267	TRINITY_DN107168_c0_g1
GO:0031112	positive regulation of microtubule polymerization or depolymerization	1	60	0.00806454	0.113267	TRINITY_DN124214_c3_g2
GO:0001573	ganglioside metabolic process	1	64	0.00860015	0.113267	TRINITY_DN155798_c8_g1
GO:0006688	glycosphingolipid biosynthetic process	1	64	0.00860015	0.113267	TRINITY_DN155798_c8_g1
GO:0050829	defense response to Gram-negative bacterium	1	68	0.0091355	0.113267	TRINITY_DN151017_c1_g1
GO:0007602	phototransduction	1	73	0.00980434	0.113267	TRINITY_DN156337_c3_g3
GO:0018279	protein N-linked glycosylation via asparagine	1	75	0.0100718	0.113267	TRINITY_DN155798_c8_g1
GO:0045742	positive regulation of epidermal growth factor receptor signaling pathway	1	76	0.0102054	0.113267	TRINITY_DN156337_c3_g3
GO:0050433	regulation of catecholamine secretion	1	77	0.0103391	0.113267	TRINITY_DN151017_c1_g1
GO:1901186	positive regulation of ERBB signaling pathway	1	77	0.0103391	0.113267	TRINITY_DN156337_c3_g3
GO:0010769	regulation of cell morphogenesis involved in differentiation	2	1200	0.0105606	0.113267	TRINITY_DN107168_c0_g1;TRINITY_DN124214_c3_g2
GO:0002279	mast cell activation involved in immune response	1	79	0.0106064	0.113267	TRINITY_DN151017_c1_g1
GO:0018196	peptidyl-asparagine modification	1	79	0.0106064	0.113267	TRINITY_DN155798_c8_g1
GO:0043303	mast cell degranulation	1	79	0.0106064	0.113267	TRINITY_DN151017_c1_g1
GO:0002448	mast cell mediated immunity	1	81	0.0108737	0.113267	TRINITY_DN151017_c1_g1
GO:0009584	detection of visible light	1	81	0.0108737	0.113267	TRINITY_DN156337_c3_g3
GO:0045745	positive regulation of G-protein coupled receptor protein signaling pathway	1	83	0.0111408	0.113682	TRINITY_DN156337_c3_g3
GO:0031018	endocrine pancreas development	1	88	0.0118085	0.118085	TRINITY_DN126526_c2_g1
GO:0031113	regulation of microtubule polymerization	1	93	0.0124757	0.120213	TRINITY_DN124214_c3_g2
GO:0044089	positive regulation of cellular component biogenesis	2	1315	0.0125842	0.120213	TRINITY_DN124214_c3_g2;TRINITY_DN151017_c1_g1
GO:0050432	catecholamine secretion	1	95	0.0127425	0.120213	TRINITY_DN151017_c1_g1
GO:0060074	synapse maturation	1	97	0.0130093	0.120456	TRINITY_DN126526_c2_g1
GO:0050830	defense response to Gram-positive bacterium	1	102	0.0136758	0.124325	TRINITY_DN151017_c1_g1
GO:0042775	mitochondrial ATP synthesis coupled electron transport	1	106	0.0142088	0.125934	TRINITY_DN107168_c0_g1
GO:0045576	mast cell activation	1	108	0.0144751	0.125934	TRINITY_DN151017_c1_g1
GO:0032418	lysosome localization	1	109	0.0146083	0.125934	TRINITY_DN151017_c1_g1
GO:0009583	detection of light stimulus	1	111	0.0148746	0.125996	TRINITY_DN156337_c3_g3
GO:2000737	negative regulation of stem cell differentiation	1	114	0.0152739	0.125996	TRINITY_DN107168_c0_g1
GO:0045773	positive regulation of axon extension	1	122	0.0163381	0.125996	TRINITY_DN124214_c3_g2
GO:0045595	regulation of cell differentiation	3	4325	0.0164191	0.125996	TRINITY_DN107168_c0_g1;TRINITY_DN124214_c3_g2;TRINITY_DN126526_c2_g1
GO:0043299	leukocyte degranulation	1	123	0.016471	0.125996	TRINITY_DN151017_c1_g1
GO:0000462	maturation of SSU-rRNA from tricistronic rRNA transcript (SSU-rRNA, 5.8S rRNA, LSU-rRNA)	1	125	0.0167369	0.125996	TRINITY_DN119995_c2_g3
GO:0035315	hair cell differentiation	1	125	0.0167369	0.125996	TRINITY_DN126526_c2_g1
GO:0042773	ATP synthesis coupled electron transport	1	125	0.0167369	0.125996	TRINITY_DN107168_c0_g1
GO:0009988	cell-cell recognition	1	127	0.0170026	0.125996	TRINITY_DN155798_c8_g1
GO:0051937	catecholamine transport	1	128	0.0171355	0.125996	TRINITY_DN151017_c1_g1
GO:0046513	ceramide biosynthetic process	1	135	0.0180652	0.130907	TRINITY_DN155798_c8_g1
GO:0002444	myeloid leukocyte mediated immunity	1	141	0.0188614	0.132821	TRINITY_DN151017_c1_g1
GO:0002275	myeloid cell activation involved in immune response	1	142	0.018994	0.132821	TRINITY_DN151017_c1_g1
GO:0060119	inner ear receptor cell development	1	144	0.0192593	0.132821	TRINITY_DN126526_c2_g1
GO:0006687	glycosphingolipid metabolic process	1	145	0.0193919	0.132821	TRINITY_DN155798_c8_g1
GO:0002367	cytokine production involved in immune response	1	150	0.0200547	0.135504	TRINITY_DN151017_c1_g1
GO:0015844	monoamine transport	1	156	0.0208495	0.137168	TRINITY_DN151017_c1_g1
GO:0051952	regulation of amine transport	1	156	0.0208495	0.137168	TRINITY_DN151017_c1_g1
GO:0015837	amine transport	1	165	0.0220406	0.140335	TRINITY_DN151017_c1_g1
GO:0030490	maturation of SSU-rRNA	1	166	0.0221729	0.140335	TRINITY_DN119995_c2_g3
GO:0031016	pancreas development	1	166	0.0221729	0.140335	TRINITY_DN126526_c2_g1
GO:2000026	regulation of multicellular organismal development	3	4948	0.0235978	0.144456	TRINITY_DN107168_c0_g1;TRINITY_DN124214_c3_g2;TRINITY_DN126526_c2_g1
GO:0009247	glycolipid biosynthetic process	1	177	0.0236269	0.144456	TRINITY_DN155798_c8_g1
GO:0009311	oligosaccharide metabolic process	1	179	0.023891	0.144456	TRINITY_DN155798_c8_g1
GO:0010717	regulation of epithelial to mesenchymal transition	1	184	0.0245511	0.144456	TRINITY_DN107168_c0_g1
GO:0022904	respiratory electron transport chain	1	190	0.0253428	0.144456	TRINITY_DN107168_c0_g1
GO:0031110	regulation of microtubule polymerization or depolymerization	1	190	0.0253428	0.144456	TRINITY_DN124214_c3_g2
GO:0022604	regulation of cell morphogenesis	2	1910	0.0255038	0.144456	TRINITY_DN107168_c0_g1;TRINITY_DN124214_c3_g2
GO:0042058	regulation of epidermal growth factor receptor signaling pathway	1	192	0.0256065	0.144456	TRINITY_DN156337_c3_g3
GO:0046785	microtubule polymerization	1	193	0.0257384	0.144456	TRINITY_DN124214_c3_g2
GO:0030148	sphingolipid biosynthetic process	1	195	0.026002	0.144456	TRINITY_DN155798_c8_g1
GO:0060113	inner ear receptor cell differentiation	1	195	0.026002	0.144456	TRINITY_DN126526_c2_g1
GO:1901184	regulation of ERBB signaling pathway	1	200	0.0266609	0.145612	TRINITY_DN156337_c3_g3
GO:0006672	ceramide metabolic process	1	201	0.0267926	0.145612	TRINITY_DN155798_c8_g1
GO:0006119	oxidative phosphorylation	1	208	0.0277142	0.146655	TRINITY_DN107168_c0_g1
GO:0050772	positive regulation of axonogenesis	1	210	0.0279774	0.146655	TRINITY_DN124214_c3_g2
GO:0042490	mechanoreceptor differentiation	1	211	0.028109	0.146655	TRINITY_DN126526_c2_g1
GO:0045664	regulation of neuron differentiation	2	2014	0.0281578	0.146655	TRINITY_DN124214_c3_g2;TRINITY_DN126526_c2_g1
GO:0022900	electron transport chain	1	218	0.0290296	0.149637	TRINITY_DN107168_c0_g1
GO:0006487	protein N-linked glycosylation	1	223	0.0296866	0.149747	TRINITY_DN155798_c8_g1
GO:0042274	ribosomal small subunit biogenesis	1	224	0.029818	0.149747	TRINITY_DN119995_c2_g3
GO:0007422	peripheral nervous system development	1	225	0.0299493	0.149747	TRINITY_DN126526_c2_g1
GO:0035270	endocrine system development	1	246	0.0327041	0.161902	TRINITY_DN126526_c2_g1
GO:0071482	cellular response to light stimulus	1	253	0.0336209	0.164808	TRINITY_DN156337_c3_g3
GO:0097529	myeloid leukocyte migration	1	278	0.0368888	0.174406	TRINITY_DN151017_c1_g1
GO:0000187	activation of MAPK activity	1	281	0.0372803	0.174406	TRINITY_DN156337_c3_g3
GO:0050767	regulation of neurogenesis	2	2350	0.0374733	0.174406	TRINITY_DN124214_c3_g2;TRINITY_DN126526_c2_g1
GO:0005975	carbohydrate metabolic process	2	2351	0.0375026	0.174406	TRINITY_DN131732_c9_g1;TRINITY_DN155798_c8_g1
GO:0044087	regulation of cellular component biogenesis	2	2353	0.0375614	0.174406	TRINITY_DN124214_c3_g2;TRINITY_DN151017_c1_g1
GO:0006664	glycolipid metabolic process	1	284	0.0376716	0.174406	TRINITY_DN155798_c8_g1
GO:1903509	liposaccharide metabolic process	1	297	0.0393659	0.178066	TRINITY_DN155798_c8_g1
GO:0001837	epithelial to mesenchymal transition	1	300	0.0397565	0.178066	TRINITY_DN107168_c0_g1
GO:0008277	regulation of G-protein coupled receptor protein signaling pathway	1	300	0.0397565	0.178066	TRINITY_DN156337_c3_g3
GO:2000736	regulation of stem cell differentiation	1	301	0.0398867	0.178066	TRINITY_DN107168_c0_g1
GO:0002274	myeloid leukocyte activation	1	305	0.0404072	0.178511	TRINITY_DN151017_c1_g1
GO:0046467	membrane lipid biosynthetic process	1	308	0.0407975	0.178511	TRINITY_DN155798_c8_g1
GO:0031109	microtubule polymerization or depolymerization	1	310	0.0410575	0.178511	TRINITY_DN124214_c3_g2
GO:0007173	epidermal growth factor receptor signaling pathway	1	314	0.0415775	0.179213	TRINITY_DN156337_c3_g3
GO:0030595	leukocyte chemotaxis	1	318	0.0420973	0.179608	TRINITY_DN151017_c1_g1
GO:0048468	cell development	3	6184	0.042437	0.179608	TRINITY_DN107168_c0_g1;TRINITY_DN124214_c3_g2;TRINITY_DN126526_c2_g1
GO:0006665	sphingolipid metabolic process	1	323	0.0427466	0.179608	TRINITY_DN155798_c8_g1
GO:0000904	cell morphogenesis involved in differentiation	2	2569	0.044122	0.183841	TRINITY_DN107168_c0_g1;TRINITY_DN124214_c3_g2
GO:0090090	negative regulation of canonical Wnt signaling pathway	1	337	0.0445627	0.184143	TRINITY_DN107168_c0_g1
GO:0030516	regulation of axon extension	1	346	0.0457285	0.187412	TRINITY_DN124214_c3_g2
GO:0009913	epidermal cell differentiation	1	351	0.0463757	0.188519	TRINITY_DN126526_c2_g1
GO:0051960	regulation of nervous system development	2	2657	0.046915	0.189174	TRINITY_DN124214_c3_g2;TRINITY_DN126526_c2_g1
GO:0038127	ERBB signaling pathway	1	361	0.0476689	0.18977	TRINITY_DN156337_c3_g3
GO:1903531	negative regulation of secretion by cell	1	368	0.0485732	0.18977	TRINITY_DN151017_c1_g1
GO:0010771	negative regulation of cell morphogenesis involved in differentiation	1	370	0.0488315	0.18977	TRINITY_DN107168_c0_g1
GO:0002440	production of molecular mediator of immune response	1	371	0.0489606	0.18977	TRINITY_DN151017_c1_g1
GO:0008037	cell recognition	1	371	0.0489606	0.18977	TRINITY_DN155798_c8_g1
GO:0050793	regulation of developmental process	3	6567	0.0495347	0.19032	TRINITY_DN107168_c0_g1;TRINITY_DN124214_c3_g2;TRINITY_DN126526_c2_g1
GO:0042742	defense response to bacterium	1	378	0.0498638	0.19032	TRINITY_DN151017_c1_g1

## Sheet: Wake vs Activity
Table S3. GO biological process enrichment data of six pairwise comparisons.
Go biological process categories significantly enriched by up-regulated genes
GO ID	Description	out (17)	All (59313)	pvalue	p.adjust	Genes
GO:0022900	electron transport chain	6	218	2.75256e-11	6.9915e-09	TRINITY_DN116599_c0_g1;TRINITY_DN117845_c2_g1;TRINITY_DN125964_c1_g1;TRINITY_DN127179_c0_g1;TRINITY_DN127719_c0_g3;TRINITY_DN128115_c1_g2
GO:0006091	generation of precursor metabolites and energy	8	1136	3.68549e-10	4.68057e-08	TRINITY_DN116599_c0_g1;TRINITY_DN117845_c2_g1;TRINITY_DN125419_c1_g1;TRINITY_DN125964_c1_g1;TRINITY_DN127179_c0_g1;TRINITY_DN127719_c0_g3;TRINITY_DN128115_c1_g2;TRINITY_DN130260_c2_g1
GO:0055114	oxidation-reduction process	8	1560	4.42679e-09	3.74802e-07	TRINITY_DN116599_c0_g1;TRINITY_DN117845_c2_g1;TRINITY_DN125419_c1_g1;TRINITY_DN125964_c1_g1;TRINITY_DN127179_c0_g1;TRINITY_DN127719_c0_g3;TRINITY_DN128115_c1_g2;TRINITY_DN130260_c2_g1
GO:0046034	ATP metabolic process	6	681	2.49054e-08	1.47637e-06	TRINITY_DN125419_c1_g1;TRINITY_DN125934_c6_g1;TRINITY_DN127179_c0_g1;TRINITY_DN127719_c0_g3;TRINITY_DN130260_c2_g1;TRINITY_DN141379_c2_g1
GO:0009205	purine ribonucleoside triphosphate metabolic process	6	722	3.51825e-08	1.47637e-06	TRINITY_DN125419_c1_g1;TRINITY_DN125934_c6_g1;TRINITY_DN127179_c0_g1;TRINITY_DN127719_c0_g3;TRINITY_DN130260_c2_g1;TRINITY_DN141379_c2_g1
GO:0009144	purine nucleoside triphosphate metabolic process	6	739	4.03641e-08	1.47637e-06	TRINITY_DN125419_c1_g1;TRINITY_DN125934_c6_g1;TRINITY_DN127179_c0_g1;TRINITY_DN127719_c0_g3;TRINITY_DN130260_c2_g1;TRINITY_DN141379_c2_g1
GO:0009199	ribonucleoside triphosphate metabolic process	6	740	4.06875e-08	1.47637e-06	TRINITY_DN125419_c1_g1;TRINITY_DN125934_c6_g1;TRINITY_DN127179_c0_g1;TRINITY_DN127719_c0_g3;TRINITY_DN130260_c2_g1;TRINITY_DN141379_c2_g1
GO:0009167	purine ribonucleoside monophosphate metabolic process	6	787	5.85024e-08	1.66347e-06	TRINITY_DN125419_c1_g1;TRINITY_DN125934_c6_g1;TRINITY_DN127179_c0_g1;TRINITY_DN127719_c0_g3;TRINITY_DN130260_c2_g1;TRINITY_DN141379_c2_g1
GO:0009126	purine nucleoside monophosphate metabolic process	6	788	5.89418e-08	1.66347e-06	TRINITY_DN125419_c1_g1;TRINITY_DN125934_c6_g1;TRINITY_DN127179_c0_g1;TRINITY_DN127719_c0_g3;TRINITY_DN130260_c2_g1;TRINITY_DN141379_c2_g1
GO:0009161	ribonucleoside monophosphate metabolic process	6	826	7.77823e-08	1.97567e-06	TRINITY_DN125419_c1_g1;TRINITY_DN125934_c6_g1;TRINITY_DN127179_c0_g1;TRINITY_DN127719_c0_g3;TRINITY_DN130260_c2_g1;TRINITY_DN141379_c2_g1
GO:0009141	nucleoside triphosphate metabolic process	6	847	9.0164e-08	2.01696e-06	TRINITY_DN125419_c1_g1;TRINITY_DN125934_c6_g1;TRINITY_DN127179_c0_g1;TRINITY_DN127719_c0_g3;TRINITY_DN130260_c2_g1;TRINITY_DN141379_c2_g1
GO:0009123	nucleoside monophosphate metabolic process	6	855	9.52893e-08	2.01696e-06	TRINITY_DN125419_c1_g1;TRINITY_DN125934_c6_g1;TRINITY_DN127179_c0_g1;TRINITY_DN127719_c0_g3;TRINITY_DN130260_c2_g1;TRINITY_DN141379_c2_g1
GO:0046128	purine ribonucleoside metabolic process	6	975	2.05989e-07	3.92048e-06	TRINITY_DN125419_c1_g1;TRINITY_DN125934_c6_g1;TRINITY_DN127179_c0_g1;TRINITY_DN127719_c0_g3;TRINITY_DN130260_c2_g1;TRINITY_DN141379_c2_g1
GO:0042278	purine nucleoside metabolic process	6	983	2.1609e-07	3.92048e-06	TRINITY_DN125419_c1_g1;TRINITY_DN125934_c6_g1;TRINITY_DN127179_c0_g1;TRINITY_DN127719_c0_g3;TRINITY_DN130260_c2_g1;TRINITY_DN141379_c2_g1
GO:0045333	cellular respiration	5	498	2.32854e-07	3.943e-06	TRINITY_DN117845_c2_g1;TRINITY_DN125419_c1_g1;TRINITY_DN127179_c0_g1;TRINITY_DN127719_c0_g3;TRINITY_DN130260_c2_g1
GO:0009119	ribonucleoside metabolic process	6	1032	2.87266e-07	4.56035e-06	TRINITY_DN125419_c1_g1;TRINITY_DN125934_c6_g1;TRINITY_DN127179_c0_g1;TRINITY_DN127719_c0_g3;TRINITY_DN130260_c2_g1;TRINITY_DN141379_c2_g1
GO:0006119	oxidative phosphorylation	4	208	3.37387e-07	5.04096e-06	TRINITY_DN125419_c1_g1;TRINITY_DN127179_c0_g1;TRINITY_DN127719_c0_g3;TRINITY_DN130260_c2_g1
GO:0009116	nucleoside metabolic process	6	1089	3.93298e-07	5.54987e-06	TRINITY_DN125419_c1_g1;TRINITY_DN125934_c6_g1;TRINITY_DN127179_c0_g1;TRINITY_DN127719_c0_g3;TRINITY_DN130260_c2_g1;TRINITY_DN141379_c2_g1
GO:1901657	glycosyl compound metabolic process	6	1134	4.98109e-07	6.65893e-06	TRINITY_DN125419_c1_g1;TRINITY_DN125934_c6_g1;TRINITY_DN127179_c0_g1;TRINITY_DN127719_c0_g3;TRINITY_DN130260_c2_g1;TRINITY_DN141379_c2_g1
GO:0009150	purine ribonucleotide metabolic process	6	1332	1.26959e-06	1.61238e-05	TRINITY_DN125419_c1_g1;TRINITY_DN125934_c6_g1;TRINITY_DN127179_c0_g1;TRINITY_DN127719_c0_g3;TRINITY_DN130260_c2_g1;TRINITY_DN141379_c2_g1
GO:0009259	ribonucleotide metabolic process	6	1372	1.50696e-06	1.8227e-05	TRINITY_DN125419_c1_g1;TRINITY_DN125934_c6_g1;TRINITY_DN127179_c0_g1;TRINITY_DN127719_c0_g3;TRINITY_DN130260_c2_g1;TRINITY_DN141379_c2_g1
GO:0006163	purine nucleotide metabolic process	6	1386	1.59817e-06	1.84515e-05	TRINITY_DN125419_c1_g1;TRINITY_DN125934_c6_g1;TRINITY_DN127179_c0_g1;TRINITY_DN127719_c0_g3;TRINITY_DN130260_c2_g1;TRINITY_DN141379_c2_g1
GO:0019693	ribose phosphate metabolic process	6	1432	1.9303e-06	2.13172e-05	TRINITY_DN125419_c1_g1;TRINITY_DN125934_c6_g1;TRINITY_DN127179_c0_g1;TRINITY_DN127719_c0_g3;TRINITY_DN130260_c2_g1;TRINITY_DN141379_c2_g1
GO:0015980	energy derivation by oxidation of organic compounds	5	795	2.31293e-06	2.44785e-05	TRINITY_DN117845_c2_g1;TRINITY_DN125419_c1_g1;TRINITY_DN127179_c0_g1;TRINITY_DN127719_c0_g3;TRINITY_DN130260_c2_g1
GO:0072521	purine-containing compound metabolic process	6	1548	3.02543e-06	3.07384e-05	TRINITY_DN125419_c1_g1;TRINITY_DN125934_c6_g1;TRINITY_DN127179_c0_g1;TRINITY_DN127719_c0_g3;TRINITY_DN130260_c2_g1;TRINITY_DN141379_c2_g1
GO:1901135	carbohydrate derivative metabolic process	8	3691	3.2611e-06	3.18584e-05	TRINITY_DN125419_c1_g1;TRINITY_DN125934_c6_g1;TRINITY_DN127179_c0_g1;TRINITY_DN127719_c0_g3;TRINITY_DN130260_c2_g1;TRINITY_DN139237_c0_g1;TRINITY_DN141379_c2_g1;TRINITY_DN154874_c1_g1
GO:0009117	nucleotide metabolic process	6	1804	7.28054e-06	6.8491e-05	TRINITY_DN125419_c1_g1;TRINITY_DN125934_c6_g1;TRINITY_DN127179_c0_g1;TRINITY_DN127719_c0_g3;TRINITY_DN130260_c2_g1;TRINITY_DN141379_c2_g1
GO:0006753	nucleoside phosphate metabolic process	6	1829	7.87614e-06	7.14479e-05	TRINITY_DN125419_c1_g1;TRINITY_DN125934_c6_g1;TRINITY_DN127179_c0_g1;TRINITY_DN127719_c0_g3;TRINITY_DN130260_c2_g1;TRINITY_DN141379_c2_g1
GO:0055086	nucleobase-containing small molecule metabolic process	6	2040	1.46652e-05	0.000128447	TRINITY_DN125419_c1_g1;TRINITY_DN125934_c6_g1;TRINITY_DN127179_c0_g1;TRINITY_DN127719_c0_g3;TRINITY_DN130260_c2_g1;TRINITY_DN141379_c2_g1
GO:0022904	respiratory electron transport chain	3	190	2.1285e-05	0.000180213	TRINITY_DN117845_c2_g1;TRINITY_DN127179_c0_g1;TRINITY_DN127719_c0_g3
GO:0030208	dermatan sulfate biosynthetic process	2	35	4.57485e-05	0.000374843	TRINITY_DN139237_c0_g1;TRINITY_DN154874_c1_g1
GO:0009060	aerobic respiration	3	263	5.59735e-05	0.00044429	TRINITY_DN117845_c2_g1;TRINITY_DN125419_c1_g1;TRINITY_DN130260_c2_g1
GO:0030205	dermatan sulfate metabolic process	2	40	5.99223e-05	0.00046122	TRINITY_DN139237_c0_g1;TRINITY_DN154874_c1_g1
GO:0050651	dermatan sulfate proteoglycan biosynthetic process	2	45	7.59912e-05	0.000567699	TRINITY_DN139237_c0_g1;TRINITY_DN154874_c1_g1
GO:1901564	organonitrogen compound metabolic process	9	7552	8.08926e-05	0.000587049	TRINITY_DN125419_c1_g1;TRINITY_DN125934_c6_g1;TRINITY_DN127179_c0_g1;TRINITY_DN127719_c0_g3;TRINITY_DN130260_c2_g1;TRINITY_DN139237_c0_g1;TRINITY_DN141379_c2_g1;TRINITY_DN154874_c1_g1;TRINITY_DN157107_c3_g2
GO:0050655	dermatan sulfate proteoglycan metabolic process	2	50	9.39503e-05	0.000662872	TRINITY_DN139237_c0_g1;TRINITY_DN154874_c1_g1
GO:0030206	chondroitin sulfate biosynthetic process	2	65	0.000159121	0.00109234	TRINITY_DN139237_c0_g1;TRINITY_DN154874_c1_g1
GO:0044710	single-organism metabolic process	12	15755	0.000187854	0.00125224	TRINITY_DN116599_c0_g1;TRINITY_DN117845_c2_g1;TRINITY_DN125419_c1_g1;TRINITY_DN125934_c6_g1;TRINITY_DN125964_c1_g1;TRINITY_DN127179_c0_g1;TRINITY_DN127719_c0_g3;TRINITY_DN128115_c1_g2;TRINITY_DN130260_c2_g1;TRINITY_DN139237_c0_g1;TRINITY_DN141379_c2_g1;TRINITY_DN154874_c1_g1
GO:0019637	organophosphate metabolic process	6	3235	0.000192273	0.00125224	TRINITY_DN125419_c1_g1;TRINITY_DN125934_c6_g1;TRINITY_DN127179_c0_g1;TRINITY_DN127719_c0_g3;TRINITY_DN130260_c2_g1;TRINITY_DN141379_c2_g1
GO:0044281	small molecule metabolic process	8	6650	0.000236657	0.00150277	TRINITY_DN125419_c1_g1;TRINITY_DN125934_c6_g1;TRINITY_DN127179_c0_g1;TRINITY_DN127719_c0_g3;TRINITY_DN130260_c2_g1;TRINITY_DN139237_c0_g1;TRINITY_DN141379_c2_g1;TRINITY_DN154874_c1_g1
GO:0015985	energy coupled proton transport, down electrochemical gradient	2	82	0.000253331	0.00153205	TRINITY_DN125934_c6_g1;TRINITY_DN141379_c2_g1
GO:0015986	ATP synthesis coupled proton transport	2	82	0.000253331	0.00153205	TRINITY_DN125934_c6_g1;TRINITY_DN141379_c2_g1
GO:0050650	chondroitin sulfate proteoglycan biosynthetic process	2	84	0.000265828	0.00157024	TRINITY_DN139237_c0_g1;TRINITY_DN154874_c1_g1
GO:0042775	mitochondrial ATP synthesis coupled electron transport	2	106	0.000422794	0.00244068	TRINITY_DN127179_c0_g1;TRINITY_DN127719_c0_g3
GO:0042773	ATP synthesis coupled electron transport	2	125	0.000586916	0.00331281	TRINITY_DN127179_c0_g1;TRINITY_DN127719_c0_g3
GO:0006754	ATP biosynthetic process	2	141	0.000745454	0.0041162	TRINITY_DN125934_c6_g1;TRINITY_DN141379_c2_g1
GO:0009206	purine ribonucleoside triphosphate biosynthetic process	2	164	0.00100559	0.00543449	TRINITY_DN125934_c6_g1;TRINITY_DN141379_c2_g1
GO:0009145	purine nucleoside triphosphate biosynthetic process	2	169	0.00106714	0.00564695	TRINITY_DN125934_c6_g1;TRINITY_DN141379_c2_g1
GO:0030166	proteoglycan biosynthetic process	2	172	0.00110492	0.00572755	TRINITY_DN139237_c0_g1;TRINITY_DN154874_c1_g1
GO:0009201	ribonucleoside triphosphate biosynthetic process	2	183	0.00124889	0.00634437	TRINITY_DN125934_c6_g1;TRINITY_DN141379_c2_g1
GO:0030204	chondroitin sulfate metabolic process	2	192	0.00137303	0.00683821	TRINITY_DN139237_c0_g1;TRINITY_DN154874_c1_g1
GO:0050654	chondroitin sulfate proteoglycan metabolic process	2	200	0.00148813	0.00726897	TRINITY_DN139237_c0_g1;TRINITY_DN154874_c1_g1
GO:1902600	hydrogen ion transmembrane transport	2	203	0.00153245	0.00734421	TRINITY_DN125934_c6_g1;TRINITY_DN141379_c2_g1
GO:0009142	nucleoside triphosphate biosynthetic process	2	229	0.00194272	0.00913797	TRINITY_DN125934_c6_g1;TRINITY_DN141379_c2_g1
GO:0006818	hydrogen transport	2	234	0.00202696	0.00919372	TRINITY_DN125934_c6_g1;TRINITY_DN141379_c2_g1
GO:0015992	proton transport	2	234	0.00202696	0.00919372	TRINITY_DN125934_c6_g1;TRINITY_DN141379_c2_g1
GO:0009127	purine nucleoside monophosphate biosynthetic process	2	252	0.00234441	0.0102669	TRINITY_DN125934_c6_g1;TRINITY_DN141379_c2_g1
GO:0009168	purine ribonucleoside monophosphate biosynthetic process	2	252	0.00234441	0.0102669	TRINITY_DN125934_c6_g1;TRINITY_DN141379_c2_g1
GO:1901137	carbohydrate derivative biosynthetic process	4	2068	0.00243624	0.0104882	TRINITY_DN125934_c6_g1;TRINITY_DN139237_c0_g1;TRINITY_DN141379_c2_g1;TRINITY_DN154874_c1_g1
GO:0006024	glycosaminoglycan biosynthetic process	2	276	0.00280186	0.0118328	TRINITY_DN139237_c0_g1;TRINITY_DN154874_c1_g1
GO:0006023	aminoglycan biosynthetic process	2	278	0.00284173	0.0118328	TRINITY_DN139237_c0_g1;TRINITY_DN154874_c1_g1
GO:0009156	ribonucleoside monophosphate biosynthetic process	2	290	0.00308658	0.012645	TRINITY_DN125934_c6_g1;TRINITY_DN141379_c2_g1
GO:0042451	purine nucleoside biosynthetic process	2	310	0.00351594	0.0139539	TRINITY_DN125934_c6_g1;TRINITY_DN141379_c2_g1
GO:0046129	purine ribonucleoside biosynthetic process	2	310	0.00351594	0.0139539	TRINITY_DN125934_c6_g1;TRINITY_DN141379_c2_g1
GO:0009124	nucleoside monophosphate biosynthetic process	2	315	0.00362741	0.0141748	TRINITY_DN125934_c6_g1;TRINITY_DN141379_c2_g1
GO:0019646	aerobic electron transport chain	1	13	0.00371997	0.0143163	TRINITY_DN117845_c2_g1
GO:0006029	proteoglycan metabolic process	2	323	0.00380917	0.0144407	TRINITY_DN139237_c0_g1;TRINITY_DN154874_c1_g1
GO:0042455	ribonucleoside biosynthetic process	2	361	0.00472941	0.0175975	TRINITY_DN125934_c6_g1;TRINITY_DN141379_c2_g1
GO:1903510	mucopolysaccharide metabolic process	2	363	0.00478043	0.0175975	TRINITY_DN139237_c0_g1;TRINITY_DN154874_c1_g1
GO:0009163	nucleoside biosynthetic process	2	380	0.00522437	0.018957	TRINITY_DN125934_c6_g1;TRINITY_DN141379_c2_g1
GO:1901659	glycosyl compound biosynthetic process	2	390	0.00549408	0.0196549	TRINITY_DN125934_c6_g1;TRINITY_DN141379_c2_g1
GO:0030207	chondroitin sulfate catabolic process	1	22	0.0062877	0.0221816	TRINITY_DN154874_c1_g1
GO:0044272	sulfur compound biosynthetic process	2	499	0.00883609	0.0303743	TRINITY_DN139237_c0_g1;TRINITY_DN154874_c1_g1
GO:0006122	mitochondrial electron transport, ubiquinol to cytochrome c	1	31	0.0088492	0.0303743	TRINITY_DN127719_c0_g3
GO:0030203	glycosaminoglycan metabolic process	2	505	0.00904096	0.0306187	TRINITY_DN139237_c0_g1;TRINITY_DN154874_c1_g1
GO:0006022	aminoglycan metabolic process	2	528	0.00984602	0.032833	TRINITY_DN139237_c0_g1;TRINITY_DN154874_c1_g1
GO:0072330	monocarboxylic acid biosynthetic process	2	531	0.00995331	0.032833	TRINITY_DN139237_c0_g1;TRINITY_DN154874_c1_g1
GO:1901566	organonitrogen compound biosynthetic process	5	4919	0.0103803	0.0338024	TRINITY_DN125934_c6_g1;TRINITY_DN139237_c0_g1;TRINITY_DN141379_c2_g1;TRINITY_DN154874_c1_g1;TRINITY_DN157107_c3_g2
GO:0008535	respiratory chain complex IV assembly	1	39	0.0111209	0.0357557	TRINITY_DN117845_c2_g1
GO:0009152	purine ribonucleotide biosynthetic process	2	619	0.0133311	0.0423262	TRINITY_DN125934_c6_g1;TRINITY_DN141379_c2_g1
GO:0006164	purine nucleotide biosynthetic process	2	646	0.0144548	0.0449741	TRINITY_DN125934_c6_g1;TRINITY_DN141379_c2_g1
GO:0006120	mitochondrial electron transport, NADH to ubiquinone	1	51	0.0145192	0.0449741	TRINITY_DN127179_c0_g1
GO:0009260	ribonucleotide biosynthetic process	2	655	0.0148383	0.0454087	TRINITY_DN125934_c6_g1;TRINITY_DN141379_c2_g1
GO:0046390	ribose phosphate biosynthetic process	2	677	0.0157942	0.0477588	TRINITY_DN125934_c6_g1;TRINITY_DN141379_c2_g1
GO:0072522	purine-containing compound biosynthetic process	2	689	0.0163267	0.0487221	TRINITY_DN125934_c6_g1;TRINITY_DN141379_c2_g1
GO:0017004	cytochrome complex assembly	1	58	0.0164965	0.0487221	TRINITY_DN117845_c2_g1
Go biological process categories significantly enriched by down-regulated genes
GO:0060254	regulation of N-terminal protein palmitoylation	2	4	2.25079e-07	2.65593e-05	TRINITY_DN145767_c0_g1;TRINITY_DN145767_c0_g2
GO:0060262	negative regulation of N-terminal protein palmitoylation	2	4	2.25079e-07	2.65593e-05	TRINITY_DN145767_c0_g1;TRINITY_DN145767_c0_g2
GO:1903060	negative regulation of protein lipidation	2	4	2.25079e-07	2.65593e-05	TRINITY_DN145767_c0_g1;TRINITY_DN145767_c0_g2
GO:0006500	N-terminal protein palmitoylation	2	5	3.7509e-07	3.31954e-05	TRINITY_DN145767_c0_g1;TRINITY_DN145767_c0_g2
GO:1903059	regulation of protein lipidation	2	16	4.49551e-06	0.000318282	TRINITY_DN145767_c0_g1;TRINITY_DN145767_c0_g2
GO:0050748	negative regulation of lipoprotein metabolic process	2	21	7.86273e-06	0.000463901	TRINITY_DN145767_c0_g1;TRINITY_DN145767_c0_g2
GO:0006498	N-terminal protein lipidation	2	23	9.47059e-06	0.000478941	TRINITY_DN145767_c0_g1;TRINITY_DN145767_c0_g2
GO:0050746	regulation of lipoprotein metabolic process	2	47	4.03562e-05	0.00178576	TRINITY_DN145767_c0_g1;TRINITY_DN145767_c0_g2
GO:0031365	N-terminal protein amino acid modification	2	83	0.000126529	0.0049768	TRINITY_DN145767_c0_g1;TRINITY_DN145767_c0_g2
GO:0018345	protein palmitoylation	2	88	0.000142251	0.00503568	TRINITY_DN145767_c0_g1;TRINITY_DN145767_c0_g2
GO:0046491	L-methylmalonyl-CoA metabolic process	1	2	0.000404596	0.0130206	TRINITY_DN133205_c1_g2
GO:0006497	protein lipidation	2	270	0.00132217	0.0386816	TRINITY_DN145767_c0_g1;TRINITY_DN145767_c0_g2
GO:0042158	lipoprotein biosynthetic process	2	280	0.00142051	0.0386816	TRINITY_DN145767_c0_g1;TRINITY_DN145767_c0_g2
GO:1901193	regulation of formation of translation preinitiation complex	1	9	0.0018195	0.0429402	TRINITY_DN140088_c2_g5
GO:1901194	negative regulation of formation of translation preinitiation complex	1	9	0.0018195	0.0429402	TRINITY_DN140088_c2_g5
GO:0090131	mesenchyme migration	1	10	0.00202148	0.0447252	TRINITY_DN119701_c2_g1

## Sheet: Rest vs Activity
Table S3. GO biological process enrichment data of six pairwise comparisons.
Go biological process categories significantly enriched by up-regulated genes
GO ID	Description	out (26)	All (59313)	pvalue	p.adjust	Genes
GO:0006091	generation of precursor metabolites and energy	17	1136	1.48299e-23	1.04255e-20	TRINITY_DN116599_c0_g1;TRINITY_DN117295_c4_g1;TRINITY_DN117845_c2_g1;TRINITY_DN118235_c0_g1;TRINITY_DN121755_c0_g1;TRINITY_DN122260_c1_g1;TRINITY_DN125419_c1_g1;TRINITY_DN125676_c2_g3;TRINITY_DN125964_c1_g1;TRINITY_DN127179_c0_g1;TRINITY_DN127719_c0_g3;TRINITY_DN128115_c1_g2;TRINITY_DN130260_c2_g1;TRINITY_DN134769_c2_g1;TRINITY_DN139660_c3_g2;TRINITY_DN139705_c1_g1;TRINITY_DN159582_c13_g4
GO:0045333	cellular respiration	14	498	6.34918e-23	2.23174e-20	TRINITY_DN117295_c4_g1;TRINITY_DN117845_c2_g1;TRINITY_DN118235_c0_g1;TRINITY_DN121755_c0_g1;TRINITY_DN122260_c1_g1;TRINITY_DN125419_c1_g1;TRINITY_DN125676_c2_g3;TRINITY_DN127179_c0_g1;TRINITY_DN127719_c0_g3;TRINITY_DN130260_c2_g1;TRINITY_DN134769_c2_g1;TRINITY_DN139660_c3_g2;TRINITY_DN139705_c1_g1;TRINITY_DN159582_c13_g4
GO:0055114	oxidation-reduction process	17	1560	3.16317e-21	7.41235e-19	TRINITY_DN116599_c0_g1;TRINITY_DN117295_c4_g1;TRINITY_DN117845_c2_g1;TRINITY_DN118235_c0_g1;TRINITY_DN121755_c0_g1;TRINITY_DN122260_c1_g1;TRINITY_DN125419_c1_g1;TRINITY_DN125676_c2_g3;TRINITY_DN125964_c1_g1;TRINITY_DN127179_c0_g1;TRINITY_DN127719_c0_g3;TRINITY_DN128115_c1_g2;TRINITY_DN130260_c2_g1;TRINITY_DN134769_c2_g1;TRINITY_DN139660_c3_g2;TRINITY_DN139705_c1_g1;TRINITY_DN159582_c13_g4
GO:0046034	ATP metabolic process	14	681	5.15334e-21	7.82912e-19	TRINITY_DN118235_c0_g1;TRINITY_DN121755_c0_g1;TRINITY_DN122260_c1_g1;TRINITY_DN125419_c1_g1;TRINITY_DN125676_c2_g3;TRINITY_DN125934_c6_g1;TRINITY_DN127179_c0_g1;TRINITY_DN127719_c0_g3;TRINITY_DN130260_c2_g1;TRINITY_DN134769_c2_g1;TRINITY_DN139660_c3_g2;TRINITY_DN140016_c1_g2;TRINITY_DN140936_c0_g2;TRINITY_DN159582_c13_g4
GO:0006119	oxidative phosphorylation	11	208	5.56836e-21	7.82912e-19	TRINITY_DN118235_c0_g1;TRINITY_DN121755_c0_g1;TRINITY_DN122260_c1_g1;TRINITY_DN125419_c1_g1;TRINITY_DN125676_c2_g3;TRINITY_DN127179_c0_g1;TRINITY_DN127719_c0_g3;TRINITY_DN130260_c2_g1;TRINITY_DN134769_c2_g1;TRINITY_DN139660_c3_g2;TRINITY_DN159582_c13_g4
GO:0022900	electron transport chain	11	218	9.42953e-21	1.10483e-18	TRINITY_DN116599_c0_g1;TRINITY_DN117295_c4_g1;TRINITY_DN117845_c2_g1;TRINITY_DN125676_c2_g3;TRINITY_DN125964_c1_g1;TRINITY_DN127179_c0_g1;TRINITY_DN127719_c0_g3;TRINITY_DN128115_c1_g2;TRINITY_DN139660_c3_g2;TRINITY_DN139705_c1_g1;TRINITY_DN159582_c13_g4
GO:0009205	purine ribonucleoside triphosphate metabolic process	14	722	1.16813e-20	1.17313e-18	TRINITY_DN118235_c0_g1;TRINITY_DN121755_c0_g1;TRINITY_DN122260_c1_g1;TRINITY_DN125419_c1_g1;TRINITY_DN125676_c2_g3;TRINITY_DN125934_c6_g1;TRINITY_DN127179_c0_g1;TRINITY_DN127719_c0_g3;TRINITY_DN130260_c2_g1;TRINITY_DN134769_c2_g1;TRINITY_DN139660_c3_g2;TRINITY_DN140016_c1_g2;TRINITY_DN140936_c0_g2;TRINITY_DN159582_c13_g4
GO:0009144	purine nucleoside triphosphate metabolic process	14	739	1.61755e-20	1.2876e-18	TRINITY_DN118235_c0_g1;TRINITY_DN121755_c0_g1;TRINITY_DN122260_c1_g1;TRINITY_DN125419_c1_g1;TRINITY_DN125676_c2_g3;TRINITY_DN125934_c6_g1;TRINITY_DN127179_c0_g1;TRINITY_DN127719_c0_g3;TRINITY_DN130260_c2_g1;TRINITY_DN134769_c2_g1;TRINITY_DN139660_c3_g2;TRINITY_DN140016_c1_g2;TRINITY_DN140936_c0_g2;TRINITY_DN159582_c13_g4
GO:0009199	ribonucleoside triphosphate metabolic process	14	740	1.64842e-20	1.2876e-18	TRINITY_DN118235_c0_g1;TRINITY_DN121755_c0_g1;TRINITY_DN122260_c1_g1;TRINITY_DN125419_c1_g1;TRINITY_DN125676_c2_g3;TRINITY_DN125934_c6_g1;TRINITY_DN127179_c0_g1;TRINITY_DN127719_c0_g3;TRINITY_DN130260_c2_g1;TRINITY_DN134769_c2_g1;TRINITY_DN139660_c3_g2;TRINITY_DN140016_c1_g2;TRINITY_DN140936_c0_g2;TRINITY_DN159582_c13_g4
GO:0009167	purine ribonucleoside monophosphate metabolic process	14	787	3.89762e-20	2.53551e-18	TRINITY_DN118235_c0_g1;TRINITY_DN121755_c0_g1;TRINITY_DN122260_c1_g1;TRINITY_DN125419_c1_g1;TRINITY_DN125676_c2_g3;TRINITY_DN125934_c6_g1;TRINITY_DN127179_c0_g1;TRINITY_DN127719_c0_g3;TRINITY_DN130260_c2_g1;TRINITY_DN134769_c2_g1;TRINITY_DN139660_c3_g2;TRINITY_DN140016_c1_g2;TRINITY_DN140936_c0_g2;TRINITY_DN159582_c13_g4
GO:0009126	purine nucleoside monophosphate metabolic process	14	788	3.96736e-20	2.53551e-18	TRINITY_DN118235_c0_g1;TRINITY_DN121755_c0_g1;TRINITY_DN122260_c1_g1;TRINITY_DN125419_c1_g1;TRINITY_DN125676_c2_g3;TRINITY_DN125934_c6_g1;TRINITY_DN127179_c0_g1;TRINITY_DN127719_c0_g3;TRINITY_DN130260_c2_g1;TRINITY_DN134769_c2_g1;TRINITY_DN139660_c3_g2;TRINITY_DN140016_c1_g2;TRINITY_DN140936_c0_g2;TRINITY_DN159582_c13_g4
GO:0015980	energy derivation by oxidation of organic compounds	14	795	4.4889e-20	2.62975e-18	TRINITY_DN117295_c4_g1;TRINITY_DN117845_c2_g1;TRINITY_DN118235_c0_g1;TRINITY_DN121755_c0_g1;TRINITY_DN122260_c1_g1;TRINITY_DN125419_c1_g1;TRINITY_DN125676_c2_g3;TRINITY_DN127179_c0_g1;TRINITY_DN127719_c0_g3;TRINITY_DN130260_c2_g1;TRINITY_DN134769_c2_g1;TRINITY_DN139660_c3_g2;TRINITY_DN139705_c1_g1;TRINITY_DN159582_c13_g4
GO:0009161	ribonucleoside monophosphate metabolic process	14	826	7.65657e-20	4.14044e-18	TRINITY_DN118235_c0_g1;TRINITY_DN121755_c0_g1;TRINITY_DN122260_c1_g1;TRINITY_DN125419_c1_g1;TRINITY_DN125676_c2_g3;TRINITY_DN125934_c6_g1;TRINITY_DN127179_c0_g1;TRINITY_DN127719_c0_g3;TRINITY_DN130260_c2_g1;TRINITY_DN134769_c2_g1;TRINITY_DN139660_c3_g2;TRINITY_DN140016_c1_g2;TRINITY_DN140936_c0_g2;TRINITY_DN159582_c13_g4
GO:0009141	nucleoside triphosphate metabolic process	14	847	1.08677e-19	5.45712e-18	TRINITY_DN118235_c0_g1;TRINITY_DN121755_c0_g1;TRINITY_DN122260_c1_g1;TRINITY_DN125419_c1_g1;TRINITY_DN125676_c2_g3;TRINITY_DN125934_c6_g1;TRINITY_DN127179_c0_g1;TRINITY_DN127719_c0_g3;TRINITY_DN130260_c2_g1;TRINITY_DN134769_c2_g1;TRINITY_DN139660_c3_g2;TRINITY_DN140016_c1_g2;TRINITY_DN140936_c0_g2;TRINITY_DN159582_c13_g4
GO:0009123	nucleoside monophosphate metabolic process	14	855	1.239e-19	5.80677e-18	TRINITY_DN118235_c0_g1;TRINITY_DN121755_c0_g1;TRINITY_DN122260_c1_g1;TRINITY_DN125419_c1_g1;TRINITY_DN125676_c2_g3;TRINITY_DN125934_c6_g1;TRINITY_DN127179_c0_g1;TRINITY_DN127719_c0_g3;TRINITY_DN130260_c2_g1;TRINITY_DN134769_c2_g1;TRINITY_DN139660_c3_g2;TRINITY_DN140016_c1_g2;TRINITY_DN140936_c0_g2;TRINITY_DN159582_c13_g4
GO:0046128	purine ribonucleoside metabolic process	14	975	7.71573e-19	3.3901e-17	TRINITY_DN118235_c0_g1;TRINITY_DN121755_c0_g1;TRINITY_DN122260_c1_g1;TRINITY_DN125419_c1_g1;TRINITY_DN125676_c2_g3;TRINITY_DN125934_c6_g1;TRINITY_DN127179_c0_g1;TRINITY_DN127719_c0_g3;TRINITY_DN130260_c2_g1;TRINITY_DN134769_c2_g1;TRINITY_DN139660_c3_g2;TRINITY_DN140016_c1_g2;TRINITY_DN140936_c0_g2;TRINITY_DN159582_c13_g4
GO:0042278	purine nucleoside metabolic process	14	983	8.64428e-19	3.57466e-17	TRINITY_DN118235_c0_g1;TRINITY_DN121755_c0_g1;TRINITY_DN122260_c1_g1;TRINITY_DN125419_c1_g1;TRINITY_DN125676_c2_g3;TRINITY_DN125934_c6_g1;TRINITY_DN127179_c0_g1;TRINITY_DN127719_c0_g3;TRINITY_DN130260_c2_g1;TRINITY_DN134769_c2_g1;TRINITY_DN139660_c3_g2;TRINITY_DN140016_c1_g2;TRINITY_DN140936_c0_g2;TRINITY_DN159582_c13_g4
GO:0009119	ribonucleoside metabolic process	14	1032	1.69958e-18	6.6378e-17	TRINITY_DN118235_c0_g1;TRINITY_DN121755_c0_g1;TRINITY_DN122260_c1_g1;TRINITY_DN125419_c1_g1;TRINITY_DN125676_c2_g3;TRINITY_DN125934_c6_g1;TRINITY_DN127179_c0_g1;TRINITY_DN127719_c0_g3;TRINITY_DN130260_c2_g1;TRINITY_DN134769_c2_g1;TRINITY_DN139660_c3_g2;TRINITY_DN140016_c1_g2;TRINITY_DN140936_c0_g2;TRINITY_DN159582_c13_g4
GO:0009116	nucleoside metabolic process	14	1089	3.58498e-18	1.32644e-16	TRINITY_DN118235_c0_g1;TRINITY_DN121755_c0_g1;TRINITY_DN122260_c1_g1;TRINITY_DN125419_c1_g1;TRINITY_DN125676_c2_g3;TRINITY_DN125934_c6_g1;TRINITY_DN127179_c0_g1;TRINITY_DN127719_c0_g3;TRINITY_DN130260_c2_g1;TRINITY_DN134769_c2_g1;TRINITY_DN139660_c3_g2;TRINITY_DN140016_c1_g2;TRINITY_DN140936_c0_g2;TRINITY_DN159582_c13_g4
GO:1901657	glycosyl compound metabolic process	14	1134	6.28606e-18	2.20955e-16	TRINITY_DN118235_c0_g1;TRINITY_DN121755_c0_g1;TRINITY_DN122260_c1_g1;TRINITY_DN125419_c1_g1;TRINITY_DN125676_c2_g3;TRINITY_DN125934_c6_g1;TRINITY_DN127179_c0_g1;TRINITY_DN127719_c0_g3;TRINITY_DN130260_c2_g1;TRINITY_DN134769_c2_g1;TRINITY_DN139660_c3_g2;TRINITY_DN140016_c1_g2;TRINITY_DN140936_c0_g2;TRINITY_DN159582_c13_g4
GO:0009150	purine ribonucleotide metabolic process	14	1332	5.82814e-17	1.95104e-15	TRINITY_DN118235_c0_g1;TRINITY_DN121755_c0_g1;TRINITY_DN122260_c1_g1;TRINITY_DN125419_c1_g1;TRINITY_DN125676_c2_g3;TRINITY_DN125934_c6_g1;TRINITY_DN127179_c0_g1;TRINITY_DN127719_c0_g3;TRINITY_DN130260_c2_g1;TRINITY_DN134769_c2_g1;TRINITY_DN139660_c3_g2;TRINITY_DN140016_c1_g2;TRINITY_DN140936_c0_g2;TRINITY_DN159582_c13_g4
GO:0009259	ribonucleotide metabolic process	14	1372	8.76901e-17	2.8021e-15	TRINITY_DN118235_c0_g1;TRINITY_DN121755_c0_g1;TRINITY_DN122260_c1_g1;TRINITY_DN125419_c1_g1;TRINITY_DN125676_c2_g3;TRINITY_DN125934_c6_g1;TRINITY_DN127179_c0_g1;TRINITY_DN127719_c0_g3;TRINITY_DN130260_c2_g1;TRINITY_DN134769_c2_g1;TRINITY_DN139660_c3_g2;TRINITY_DN140016_c1_g2;TRINITY_DN140936_c0_g2;TRINITY_DN159582_c13_g4
GO:0006163	purine nucleotide metabolic process	14	1386	1.00879e-16	3.08338e-15	TRINITY_DN118235_c0_g1;TRINITY_DN121755_c0_g1;TRINITY_DN122260_c1_g1;TRINITY_DN125419_c1_g1;TRINITY_DN125676_c2_g3;TRINITY_DN125934_c6_g1;TRINITY_DN127179_c0_g1;TRINITY_DN127719_c0_g3;TRINITY_DN130260_c2_g1;TRINITY_DN134769_c2_g1;TRINITY_DN139660_c3_g2;TRINITY_DN140016_c1_g2;TRINITY_DN140936_c0_g2;TRINITY_DN159582_c13_g4
GO:0019693	ribose phosphate metabolic process	14	1432	1.58265e-16	4.63584e-15	TRINITY_DN118235_c0_g1;TRINITY_DN121755_c0_g1;TRINITY_DN122260_c1_g1;TRINITY_DN125419_c1_g1;TRINITY_DN125676_c2_g3;TRINITY_DN125934_c6_g1;TRINITY_DN127179_c0_g1;TRINITY_DN127719_c0_g3;TRINITY_DN130260_c2_g1;TRINITY_DN134769_c2_g1;TRINITY_DN139660_c3_g2;TRINITY_DN140016_c1_g2;TRINITY_DN140936_c0_g2;TRINITY_DN159582_c13_g4
GO:0072521	purine-containing compound metabolic process	14	1548	4.62727e-16	1.30119e-14	TRINITY_DN118235_c0_g1;TRINITY_DN121755_c0_g1;TRINITY_DN122260_c1_g1;TRINITY_DN125419_c1_g1;TRINITY_DN125676_c2_g3;TRINITY_DN125934_c6_g1;TRINITY_DN127179_c0_g1;TRINITY_DN127719_c0_g3;TRINITY_DN130260_c2_g1;TRINITY_DN134769_c2_g1;TRINITY_DN139660_c3_g2;TRINITY_DN140016_c1_g2;TRINITY_DN140936_c0_g2;TRINITY_DN159582_c13_g4
GO:0009060	aerobic respiration	9	263	1.68926e-15	4.5675e-14	TRINITY_DN117295_c4_g1;TRINITY_DN117845_c2_g1;TRINITY_DN118235_c0_g1;TRINITY_DN121755_c0_g1;TRINITY_DN122260_c1_g1;TRINITY_DN125419_c1_g1;TRINITY_DN130260_c2_g1;TRINITY_DN134769_c2_g1;TRINITY_DN139705_c1_g1
GO:0009117	nucleotide metabolic process	14	1804	3.784e-15	9.85241e-14	TRINITY_DN118235_c0_g1;TRINITY_DN121755_c0_g1;TRINITY_DN122260_c1_g1;TRINITY_DN125419_c1_g1;TRINITY_DN125676_c2_g3;TRINITY_DN125934_c6_g1;TRINITY_DN127179_c0_g1;TRINITY_DN127719_c0_g3;TRINITY_DN130260_c2_g1;TRINITY_DN134769_c2_g1;TRINITY_DN139660_c3_g2;TRINITY_DN140016_c1_g2;TRINITY_DN140936_c0_g2;TRINITY_DN159582_c13_g4
GO:0006753	nucleoside phosphate metabolic process	14	1829	4.56904e-15	1.14715e-13	TRINITY_DN118235_c0_g1;TRINITY_DN121755_c0_g1;TRINITY_DN122260_c1_g1;TRINITY_DN125419_c1_g1;TRINITY_DN125676_c2_g3;TRINITY_DN125934_c6_g1;TRINITY_DN127179_c0_g1;TRINITY_DN127719_c0_g3;TRINITY_DN130260_c2_g1;TRINITY_DN134769_c2_g1;TRINITY_DN139660_c3_g2;TRINITY_DN140016_c1_g2;TRINITY_DN140936_c0_g2;TRINITY_DN159582_c13_g4
GO:0022904	respiratory electron transport chain	8	190	1.42096e-14	3.4446e-13	TRINITY_DN117295_c4_g1;TRINITY_DN117845_c2_g1;TRINITY_DN125676_c2_g3;TRINITY_DN127179_c0_g1;TRINITY_DN127719_c0_g3;TRINITY_DN139660_c3_g2;TRINITY_DN139705_c1_g1;TRINITY_DN159582_c13_g4
GO:0055086	nucleobase-containing small molecule metabolic process	14	2040	2.03273e-14	4.76337e-13	TRINITY_DN118235_c0_g1;TRINITY_DN121755_c0_g1;TRINITY_DN122260_c1_g1;TRINITY_DN125419_c1_g1;TRINITY_DN125676_c2_g3;TRINITY_DN125934_c6_g1;TRINITY_DN127179_c0_g1;TRINITY_DN127719_c0_g3;TRINITY_DN130260_c2_g1;TRINITY_DN134769_c2_g1;TRINITY_DN139660_c3_g2;TRINITY_DN140016_c1_g2;TRINITY_DN140936_c0_g2;TRINITY_DN159582_c13_g4
GO:0019637	organophosphate metabolic process	14	3235	1.0391e-11	2.3564e-10	TRINITY_DN118235_c0_g1;TRINITY_DN121755_c0_g1;TRINITY_DN122260_c1_g1;TRINITY_DN125419_c1_g1;TRINITY_DN125676_c2_g3;TRINITY_DN125934_c6_g1;TRINITY_DN127179_c0_g1;TRINITY_DN127719_c0_g3;TRINITY_DN130260_c2_g1;TRINITY_DN134769_c2_g1;TRINITY_DN139660_c3_g2;TRINITY_DN140016_c1_g2;TRINITY_DN140936_c0_g2;TRINITY_DN159582_c13_g4
GO:1901135	carbohydrate derivative metabolic process	14	3691	6.03271e-11	1.32531e-09	TRINITY_DN118235_c0_g1;TRINITY_DN121755_c0_g1;TRINITY_DN122260_c1_g1;TRINITY_DN125419_c1_g1;TRINITY_DN125676_c2_g3;TRINITY_DN125934_c6_g1;TRINITY_DN127179_c0_g1;TRINITY_DN127719_c0_g3;TRINITY_DN130260_c2_g1;TRINITY_DN134769_c2_g1;TRINITY_DN139660_c3_g2;TRINITY_DN140016_c1_g2;TRINITY_DN140936_c0_g2;TRINITY_DN159582_c13_g4
GO:0042775	mitochondrial ATP synthesis coupled electron transport	5	106	1.05788e-09	2.2536e-08	TRINITY_DN125676_c2_g3;TRINITY_DN127179_c0_g1;TRINITY_DN127719_c0_g3;TRINITY_DN139660_c3_g2;TRINITY_DN159582_c13_g4
GO:0042773	ATP synthesis coupled electron transport	5	125	2.43452e-09	5.03374e-08	TRINITY_DN125676_c2_g3;TRINITY_DN127179_c0_g1;TRINITY_DN127719_c0_g3;TRINITY_DN139660_c3_g2;TRINITY_DN159582_c13_g4
GO:0044710	single-organism metabolic process	21	15755	1.23095e-08	2.47246e-07	TRINITY_DN116599_c0_g1;TRINITY_DN117295_c4_g1;TRINITY_DN117845_c2_g1;TRINITY_DN118235_c0_g1;TRINITY_DN121755_c0_g1;TRINITY_DN122260_c1_g1;TRINITY_DN125419_c1_g1;TRINITY_DN125676_c2_g3;TRINITY_DN125934_c6_g1;TRINITY_DN125964_c1_g1;TRINITY_DN127179_c0_g1;TRINITY_DN127719_c0_g3;TRINITY_DN128115_c1_g2;TRINITY_DN130260_c2_g1;TRINITY_DN134769_c2_g1;TRINITY_DN136993_c2_g6;TRINITY_DN139660_c3_g2;TRINITY_…
GO:0019646	aerobic electron transport chain	3	13	2.13206e-08	4.16344e-07	TRINITY_DN117295_c4_g1;TRINITY_DN117845_c2_g1;TRINITY_DN139705_c1_g1
GO:1901564	organonitrogen compound metabolic process	15	7552	7.11177e-08	1.35124e-06	TRINITY_DN118235_c0_g1;TRINITY_DN121755_c0_g1;TRINITY_DN122260_c1_g1;TRINITY_DN125419_c1_g1;TRINITY_DN125676_c2_g3;TRINITY_DN125934_c6_g1;TRINITY_DN127179_c0_g1;TRINITY_DN127719_c0_g3;TRINITY_DN130260_c2_g1;TRINITY_DN134769_c2_g1;TRINITY_DN139660_c3_g2;TRINITY_DN140016_c1_g2;TRINITY_DN140936_c0_g2;TRINITY_DN159582_c13_g4;TRINITY_DN94051_c0_g1
GO:0044281	small molecule metabolic process	14	6650	1.26432e-07	2.339e-06	TRINITY_DN118235_c0_g1;TRINITY_DN121755_c0_g1;TRINITY_DN122260_c1_g1;TRINITY_DN125419_c1_g1;TRINITY_DN125676_c2_g3;TRINITY_DN125934_c6_g1;TRINITY_DN127179_c0_g1;TRINITY_DN127719_c0_g3;TRINITY_DN130260_c2_g1;TRINITY_DN134769_c2_g1;TRINITY_DN139660_c3_g2;TRINITY_DN140016_c1_g2;TRINITY_DN140936_c0_g2;TRINITY_DN159582_c13_g4
GO:0006796	phosphate-containing compound metabolic process	15	8111	1.86092e-07	3.35442e-06	TRINITY_DN118235_c0_g1;TRINITY_DN121755_c0_g1;TRINITY_DN122260_c1_g1;TRINITY_DN125419_c1_g1;TRINITY_DN125676_c2_g3;TRINITY_DN125934_c6_g1;TRINITY_DN127179_c0_g1;TRINITY_DN127719_c0_g3;TRINITY_DN130260_c2_g1;TRINITY_DN134769_c2_g1;TRINITY_DN136993_c2_g6;TRINITY_DN139660_c3_g2;TRINITY_DN140016_c1_g2;TRINITY_DN140936_c0_g2;TRINITY_DN159582_c13_g4
GO:0006793	phosphorus metabolic process	15	8266	2.39772e-07	4.214e-06	TRINITY_DN118235_c0_g1;TRINITY_DN121755_c0_g1;TRINITY_DN122260_c1_g1;TRINITY_DN125419_c1_g1;TRINITY_DN125676_c2_g3;TRINITY_DN125934_c6_g1;TRINITY_DN127179_c0_g1;TRINITY_DN127719_c0_g3;TRINITY_DN130260_c2_g1;TRINITY_DN134769_c2_g1;TRINITY_DN136993_c2_g6;TRINITY_DN139660_c3_g2;TRINITY_DN140016_c1_g2;TRINITY_DN140936_c0_g2;TRINITY_DN159582_c13_g4
GO:0008535	respiratory chain complex IV assembly	3	39	6.76158e-07	1.15936e-05	TRINITY_DN117295_c4_g1;TRINITY_DN117845_c2_g1;TRINITY_DN139705_c1_g1
GO:0016310	phosphorylation	12	5321	7.79088e-07	1.30405e-05	TRINITY_DN118235_c0_g1;TRINITY_DN121755_c0_g1;TRINITY_DN122260_c1_g1;TRINITY_DN125419_c1_g1;TRINITY_DN125676_c2_g3;TRINITY_DN127179_c0_g1;TRINITY_DN127719_c0_g3;TRINITY_DN130260_c2_g1;TRINITY_DN134769_c2_g1;TRINITY_DN136993_c2_g6;TRINITY_DN139660_c3_g2;TRINITY_DN159582_c13_g4
GO:0006120	mitochondrial electron transport, NADH to ubiquinone	3	51	1.53539e-06	2.51019e-05	TRINITY_DN125676_c2_g3;TRINITY_DN127179_c0_g1;TRINITY_DN139660_c3_g2
GO:0017004	cytochrome complex assembly	3	58	2.27033e-06	3.62737e-05	TRINITY_DN117295_c4_g1;TRINITY_DN117845_c2_g1;TRINITY_DN139705_c1_g1
GO:1902600	hydrogen ion transmembrane transport	3	203	9.69032e-05	0.00151384	TRINITY_DN125934_c6_g1;TRINITY_DN140016_c1_g2;TRINITY_DN140936_c0_g2
GO:0006818	hydrogen transport	3	234	0.000147382	0.00220445	TRINITY_DN125934_c6_g1;TRINITY_DN140016_c1_g2;TRINITY_DN140936_c0_g2
GO:0015992	proton transport	3	234	0.000147382	0.00220445	TRINITY_DN125934_c6_g1;TRINITY_DN140016_c1_g2;TRINITY_DN140936_c0_g2
GO:0015985	energy coupled proton transport, down electrochemical gradient	2	82	0.000600515	0.00861555	TRINITY_DN125934_c6_g1;TRINITY_DN140016_c1_g2
GO:0015986	ATP synthesis coupled proton transport	2	82	0.000600515	0.00861555	TRINITY_DN125934_c6_g1;TRINITY_DN140016_c1_g2
GO:0006754	ATP biosynthetic process	2	141	0.00175661	0.0246979	TRINITY_DN125934_c6_g1;TRINITY_DN140016_c1_g2
GO:0046985	positive regulation of hemoglobin biosynthetic process	1	5	0.00218992	0.0301865	TRINITY_DN136993_c2_g6
GO:0009206	purine ribonucleoside triphosphate biosynthetic process	2	164	0.00236414	0.0319613	TRINITY_DN125934_c6_g1;TRINITY_DN140016_c1_g2
GO:0009145	purine nucleoside triphosphate biosynthetic process	2	169	0.00250757	0.0332608	TRINITY_DN125934_c6_g1;TRINITY_DN140016_c1_g2
GO:0018293	protein-FAD linkage	1	6	0.00262734	0.0335822	TRINITY_DN159582_c13_g4
GO:0045653	negative regulation of megakaryocyte differentiation	1	6	0.00262734	0.0335822	TRINITY_DN136993_c2_g6
GO:0009201	ribonucleoside triphosphate biosynthetic process	2	183	0.00293053	0.0367886	TRINITY_DN125934_c6_g1;TRINITY_DN140016_c1_g2
GO:0006121	mitochondrial electron transport, succinate to ubiquinone	1	7	0.00306459	0.0377966	TRINITY_DN159582_c13_g4
GO:0043985	histone H4-R3 methylation	1	8	0.00350165	0.0410277	TRINITY_DN136993_c2_g6
GO:0046984	regulation of hemoglobin biosynthetic process	1	8	0.00350165	0.0410277	TRINITY_DN136993_c2_g6
GO:1903280	negative regulation of calcium:sodium antiporter activity	1	8	0.00350165	0.0410277	TRINITY_DN140936_c0_g2
GO:0051941	regulation of amino acid uptake involved in synaptic transmission	1	10	0.00437522	0.048059	TRINITY_DN140936_c0_g2
GO:0051946	regulation of glutamate uptake involved in transmission of nerve impulse	1	10	0.00437522	0.048059	TRINITY_DN140936_c0_g2
GO:1900920	regulation of L-glutamate import	1	10	0.00437522	0.048059	TRINITY_DN140936_c0_g2
GO:1990573	potassium ion import across plasma membrane	1	10	0.00437522	0.048059	TRINITY_DN140936_c0_g2
GO:0009142	nucleoside triphosphate biosynthetic process	2	229	0.00453761	0.049076	TRINITY_DN125934_c6_g1;TRINITY_DN140016_c1_g2
GO:0034622	cellular macromolecular complex assembly	5	2642	0.0052492	0.0554998	TRINITY_DN117295_c4_g1;TRINITY_DN117845_c2_g1;TRINITY_DN118147_c0_g1;TRINITY_DN139705_c1_g1;TRINITY_DN94051_c0_g1
GO:0009127	purine nucleoside monophosphate biosynthetic process	2	252	0.00546324	0.0554998	TRINITY_DN125934_c6_g1;TRINITY_DN140016_c1_g2
GO:0009168	purine ribonucleoside monophosphate biosynthetic process	2	252	0.00546324	0.0554998	TRINITY_DN125934_c6_g1;TRINITY_DN140016_c1_g2
GO:0051933	amino acid neurotransmitter reuptake	1	13	0.00568419	0.0554998	TRINITY_DN140936_c0_g2
GO:0051935	glutamate reuptake	1	13	0.00568419	0.0554998	TRINITY_DN140936_c0_g2
GO:1903802	L-glutamate(1-) import into cell	1	13	0.00568419	0.0554998	TRINITY_DN140936_c0_g2
GO:1990123	L-glutamate import into cell	1	13	0.00568419	0.0554998	TRINITY_DN140936_c0_g2
GO:1903279	regulation of calcium:sodium antiporter activity	1	15	0.00655592	0.0631344	TRINITY_DN140936_c0_g2
GO:0071971	extracellular exosome assembly	1	16	0.00699151	0.0655337	TRINITY_DN103924_c0_g1
GO:1903551	regulation of extracellular exosome assembly	1	16	0.00699151	0.0655337	TRINITY_DN103924_c0_g1
GO:0009156	ribonucleoside monophosphate biosynthetic process	2	290	0.00716547	0.0662806	TRINITY_DN125934_c6_g1;TRINITY_DN140016_c1_g2
GO:0042541	hemoglobin biosynthetic process	1	17	0.00742691	0.0678068	TRINITY_DN136993_c2_g6
GO:1902837	amino acid import into cell	1	18	0.00786214	0.0702761	TRINITY_DN140936_c0_g2
GO:0042451	purine nucleoside biosynthetic process	2	310	0.00814593	0.0702761	TRINITY_DN125934_c6_g1;TRINITY_DN140016_c1_g2
GO:0046129	purine ribonucleoside biosynthetic process	2	310	0.00814593	0.0702761	TRINITY_DN125934_c6_g1;TRINITY_DN140016_c1_g2
GO:0002036	regulation of L-glutamate transport	1	19	0.00829717	0.0702761	TRINITY_DN140936_c0_g2
GO:0010958	regulation of amino acid import	1	19	0.00829717	0.0702761	TRINITY_DN140936_c0_g2
GO:0034969	histone arginine methylation	1	19	0.00829717	0.0702761	TRINITY_DN136993_c2_g6
GO:0009124	nucleoside monophosphate biosynthetic process	2	315	0.00839999	0.0702999	TRINITY_DN125934_c6_g1;TRINITY_DN140016_c1_g2
GO:0018216	peptidyl-arginine methylation	1	24	0.0104696	0.0865899	TRINITY_DN136993_c2_g6
GO:0042455	ribonucleoside biosynthetic process	2	361	0.0109018	0.0891157	TRINITY_DN125934_c6_g1;TRINITY_DN140016_c1_g2
GO:0018065	protein-cofactor linkage	1	26	0.0113373	0.089552	TRINITY_DN159582_c13_g4
GO:0045988	negative regulation of striated muscle contraction	1	26	0.0113373	0.089552	TRINITY_DN140936_c0_g2
GO:0051938	L-glutamate import	1	26	0.0113373	0.089552	TRINITY_DN140936_c0_g2
GO:0044237	cellular metabolic process	22	36852	0.0117778	0.0919978	TRINITY_DN116599_c0_g1;TRINITY_DN117295_c4_g1;TRINITY_DN117845_c2_g1;TRINITY_DN118235_c0_g1;TRINITY_DN121755_c0_g1;TRINITY_DN122260_c1_g1;TRINITY_DN125419_c1_g1;TRINITY_DN125676_c2_g3;TRINITY_DN125934_c6_g1;TRINITY_DN125964_c1_g1;TRINITY_DN127179_c0_g1;TRINITY_DN127719_c0_g3;TRINITY_DN128115_c1_g2;TRINITY_DN130260_c2_g1;TRINITY_DN134769_c2_g1;TRINITY_DN136993_c2_g6;TRINITY_DN139660_c3_g2;TRINITY_…
GO:0009163	nucleoside biosynthetic process	2	380	0.0120199	0.0928573	TRINITY_DN125934_c6_g1;TRINITY_DN140016_c1_g2
GO:1901533	negative regulation of hematopoietic progenitor cell differentiation	1	28	0.0122043	0.0932566	TRINITY_DN136993_c2_g6
GO:1901659	glycosyl compound biosynthetic process	2	390	0.0126279	0.0945122	TRINITY_DN125934_c6_g1;TRINITY_DN140016_c1_g2
GO:1903416	response to glycoside	1	29	0.0126375	0.0945122	TRINITY_DN140936_c0_g2
GO:0006122	mitochondrial electron transport, ubiquinol to cytochrome c	1	31	0.0135033	0.0999248	TRINITY_DN127719_c0_g3
GO:0086064	cell communication by electrical coupling involved in cardiac conduction	1	32	0.013936	0.102052	TRINITY_DN140936_c0_g2
GO:2000650	negative regulation of sodium ion transmembrane transporter activity	1	33	0.0143685	0.104134	TRINITY_DN140936_c0_g2
GO:0051481	negative regulation of cytosolic calcium ion concentration	1	34	0.0148008	0.106173	TRINITY_DN140936_c0_g2
GO:0018195	peptidyl-arginine modification	1	35	0.0152329	0.107087	TRINITY_DN136993_c2_g6
GO:1902306	negative regulation of sodium ion transmembrane transport	1	35	0.0152329	0.107087	TRINITY_DN140936_c0_g2
GO:0098662	inorganic cation transmembrane transport	3	1224	0.0160036	0.111391	TRINITY_DN125934_c6_g1;TRINITY_DN140016_c1_g2;TRINITY_DN140936_c0_g2
GO:0010766	negative regulation of sodium ion transport	1	38	0.0165281	0.111724	TRINITY_DN140936_c0_g2
GO:0098739	import across plasma membrane	1	38	0.0165281	0.111724	TRINITY_DN140936_c0_g2
GO:1900745	positive regulation of p38MAPK cascade	1	38	0.0165281	0.111724	TRINITY_DN136993_c2_g6
GO:0036258	multivesicular body assembly	1	39	0.0169595	0.113548	TRINITY_DN103924_c0_g1
GO:0043092	L-amino acid import	1	40	0.0173907	0.113897	TRINITY_DN140936_c0_g2
GO:0098655	cation transmembrane transport	3	1267	0.017533	0.113897	TRINITY_DN125934_c6_g1;TRINITY_DN140016_c1_g2;TRINITY_DN140936_c0_g2
GO:0020027	hemoglobin metabolic process	1	41	0.0178217	0.113897	TRINITY_DN136993_c2_g6
GO:0036257	multivesicular body organization	1	41	0.0178217	0.113897	TRINITY_DN103924_c0_g1
GO:0051580	regulation of neurotransmitter uptake	1	41	0.0178217	0.113897	TRINITY_DN140936_c0_g2
GO:0002087	regulation of respiratory gaseous exchange by neurological system process	1	43	0.0186832	0.116843	TRINITY_DN140936_c0_g2
GO:0043090	amino acid import	1	44	0.0191137	0.116843	TRINITY_DN140936_c0_g2
GO:1901020	negative regulation of calcium ion transmembrane transporter activity	1	44	0.0191137	0.116843	TRINITY_DN140936_c0_g2
GO:1903541	regulation of exosomal secretion	1	44	0.0191137	0.116843	TRINITY_DN103924_c0_g1
GO:1903543	positive regulation of exosomal secretion	1	44	0.0191137	0.116843	TRINITY_DN103924_c0_g1
GO:0098810	neurotransmitter reuptake	1	45	0.019544	0.117568	TRINITY_DN140936_c0_g2
GO:0098660	inorganic ion transmembrane transport	3	1321	0.0195668	0.117568	TRINITY_DN125934_c6_g1;TRINITY_DN140016_c1_g2;TRINITY_DN140936_c0_g2
GO:0015672	monovalent inorganic cation transport	3	1327	0.0198006	0.117964	TRINITY_DN125934_c6_g1;TRINITY_DN140016_c1_g2;TRINITY_DN140936_c0_g2
GO:0010881	regulation of cardiac muscle contraction by regulation of the release of sequestered calcium ion	1	50	0.0216927	0.127083	TRINITY_DN140936_c0_g2
GO:0015813	L-glutamate transport	1	50	0.0216927	0.127083	TRINITY_DN140936_c0_g2
GO:1990182	exosomal secretion	1	51	0.0221219	0.128527	TRINITY_DN103924_c0_g1
GO:0045652	regulation of megakaryocyte differentiation	1	52	0.022551	0.128889	TRINITY_DN136993_c2_g6
GO:1903170	negative regulation of calcium ion transmembrane transport	1	52	0.022551	0.128889	TRINITY_DN140936_c0_g2
GO:0036376	sodium ion export from cell	1	54	0.0234085	0.131649	TRINITY_DN140936_c0_g2
GO:0071436	sodium ion export	1	54	0.0234085	0.131649	TRINITY_DN140936_c0_g2
GO:0015800	acidic amino acid transport	1	55	0.023837	0.131948	TRINITY_DN140936_c0_g2
GO:0044065	regulation of respiratory system process	1	55	0.023837	0.131948	TRINITY_DN140936_c0_g2
GO:0030007	cellular potassium ion homeostasis	1	56	0.0242653	0.132236	TRINITY_DN140936_c0_g2
GO:0055119	relaxation of cardiac muscle	1	56	0.0242653	0.132236	TRINITY_DN140936_c0_g2
GO:0010719	negative regulation of epithelial to mesenchymal transition	1	59	0.0255491	0.138162	TRINITY_DN159582_c13_g4
GO:0001504	neurotransmitter uptake	1	63	0.0272583	0.146279	TRINITY_DN140936_c0_g2
GO:0010880	regulation of release of sequestered calcium ion into cytosol by sarcoplasmic reticulum	1	65	0.0281118	0.148591	TRINITY_DN140936_c0_g2
GO:0051955	regulation of amino acid transport	1	65	0.0281118	0.148591	TRINITY_DN140936_c0_g2
GO:0010644	cell communication by electrical coupling	1	66	0.0285383	0.14972	TRINITY_DN140936_c0_g2
GO:0043576	regulation of respiratory gaseous exchange	1	67	0.0289647	0.150414	TRINITY_DN140936_c0_g2
GO:0055075	potassium ion homeostasis	1	68	0.0293908	0.150414	TRINITY_DN140936_c0_g2
GO:0043623	cellular protein complex assembly	3	1549	0.0295542	0.150414	TRINITY_DN117295_c4_g1;TRINITY_DN117845_c2_g1;TRINITY_DN139705_c1_g1
GO:0010882	regulation of cardiac muscle contraction by calcium ion signaling	1	69	0.0298168	0.150414	TRINITY_DN140936_c0_g2
GO:0045932	negative regulation of muscle contraction	1	69	0.0298168	0.150414	TRINITY_DN140936_c0_g2
GO:0009152	purine ribonucleotide biosynthetic process	2	619	0.0299544	0.150414	TRINITY_DN125934_c6_g1;TRINITY_DN140016_c1_g2
GO:0045648	positive regulation of erythrocyte differentiation	1	70	0.0302425	0.150784	TRINITY_DN136993_c2_g6
GO:0045822	negative regulation of heart contraction	1	73	0.0315188	0.15604	TRINITY_DN140936_c0_g2
GO:0006883	cellular sodium ion homeostasis	1	75	0.0323687	0.157051	TRINITY_DN140936_c0_g2
GO:0090075	relaxation of muscle	1	75	0.0323687	0.157051	TRINITY_DN140936_c0_g2
GO:0006164	purine nucleotide biosynthetic process	2	646	0.0323932	0.157051	TRINITY_DN125934_c6_g1;TRINITY_DN140016_c1_g2
GO:1900744	regulation of p38MAPK cascade	1	76	0.0327934	0.157903	TRINITY_DN136993_c2_g6
GO:0009260	ribonucleotide biosynthetic process	2	655	0.0332232	0.158884	TRINITY_DN125934_c6_g1;TRINITY_DN140016_c1_g2
GO:0014808	release of sequestered calcium ion into cytosol by sarcoplasmic reticulum	1	79	0.0340665	0.16073	TRINITY_DN140936_c0_g2
GO:1903514	calcium ion transport from endoplasmic reticulum to cytosol	1	79	0.0340665	0.16073	TRINITY_DN140936_c0_g2
GO:0046390	ribose phosphate biosynthetic process	2	677	0.0352872	0.164494	TRINITY_DN125934_c6_g1;TRINITY_DN140016_c1_g2
GO:0006139	nucleobase-containing compound metabolic process	15	22733	0.0353324	0.164494	TRINITY_DN118235_c0_g1;TRINITY_DN121755_c0_g1;TRINITY_DN122260_c1_g1;TRINITY_DN125419_c1_g1;TRINITY_DN125676_c2_g3;TRINITY_DN125934_c6_g1;TRINITY_DN127179_c0_g1;TRINITY_DN127719_c0_g3;TRINITY_DN130260_c2_g1;TRINITY_DN134769_c2_g1;TRINITY_DN136993_c2_g6;TRINITY_DN139660_c3_g2;TRINITY_DN140016_c1_g2;TRINITY_DN140936_c0_g2;TRINITY_DN159582_c13_g4
GO:0086012	membrane depolarization during cardiac muscle cell action potential	1	83	0.0357613	0.165396	TRINITY_DN140936_c0_g2
GO:0002026	regulation of the force of heart contraction	1	84	0.0361846	0.16626	TRINITY_DN140936_c0_g2
GO:0072522	purine-containing compound biosynthetic process	2	689	0.0364339	0.166318	TRINITY_DN125934_c6_g1;TRINITY_DN140016_c1_g2
GO:0010107	potassium ion import	1	86	0.0370306	0.167952	TRINITY_DN140936_c0_g2
GO:0001731	formation of translation preinitiation complex	1	88	0.0378759	0.169597	TRINITY_DN94051_c0_g1
GO:0051926	negative regulation of calcium ion transport	1	88	0.0378759	0.169597	TRINITY_DN140936_c0_g2
GO:0042059	negative regulation of epidermal growth factor receptor signaling pathway	1	90	0.0387204	0.172281	TRINITY_DN103924_c0_g1
GO:0070296	sarcoplasmic reticulum calcium ion transport	1	91	0.0391425	0.173064	TRINITY_DN140936_c0_g2
GO:1901532	regulation of hematopoietic progenitor cell differentiation	1	95	0.0408288	0.177906	TRINITY_DN136993_c2_g6
GO:0008152	metabolic process	22	39912	0.0411287	0.177906	TRINITY_DN116599_c0_g1;TRINITY_DN117295_c4_g1;TRINITY_DN117845_c2_g1;TRINITY_DN118235_c0_g1;TRINITY_DN121755_c0_g1;TRINITY_DN122260_c1_g1;TRINITY_DN125419_c1_g1;TRINITY_DN125676_c2_g3;TRINITY_DN125934_c6_g1;TRINITY_DN125964_c1_g1;TRINITY_DN127179_c0_g1;TRINITY_DN127719_c0_g3;TRINITY_DN128115_c1_g2;TRINITY_DN130260_c2_g1;TRINITY_DN134769_c2_g1;TRINITY_DN136993_c2_g6;TRINITY_DN139660_c3_g2;TRINITY_…
GO:0038066	p38MAPK cascade	1	96	0.0412499	0.177906	TRINITY_DN136993_c2_g6
GO:1901185	negative regulation of ERBB signaling pathway	1	96	0.0412499	0.177906	TRINITY_DN103924_c0_g1
GO:0003016	respiratory system process	1	98	0.0420916	0.180429	TRINITY_DN140936_c0_g2
GO:1903523	negative regulation of blood circulation	1	100	0.0429326	0.182919	TRINITY_DN140936_c0_g2
GO:0015807	L-amino acid transport	1	101	0.0433529	0.183597	TRINITY_DN140936_c0_g2
GO:0098657	import into cell	1	103	0.0441928	0.186033	TRINITY_DN140936_c0_g2
GO:0065003	macromolecular complex assembly	5	4538	0.0445242	0.186312	TRINITY_DN117295_c4_g1;TRINITY_DN117845_c2_g1;TRINITY_DN118147_c0_g1;TRINITY_DN139705_c1_g1;TRINITY_DN94051_c0_g1
GO:0006940	regulation of smooth muscle contraction	1	108	0.0462896	0.19246	TRINITY_DN140936_c0_g2
GO:0086004	regulation of cardiac muscle cell contraction	1	109	0.0467084	0.19246	TRINITY_DN140936_c0_g2
GO:0034220	ion transmembrane transport	3	1860	0.0468146	0.19246	TRINITY_DN125934_c6_g1;TRINITY_DN140016_c1_g2;TRINITY_DN140936_c0_g2
GO:0046483	heterocycle metabolic process	15	23514	0.0478177	0.194792	TRINITY_DN118235_c0_g1;TRINITY_DN121755_c0_g1;TRINITY_DN122260_c1_g1;TRINITY_DN125419_c1_g1;TRINITY_DN125676_c2_g3;TRINITY_DN125934_c6_g1;TRINITY_DN127179_c0_g1;TRINITY_DN127719_c0_g3;TRINITY_DN130260_c2_g1;TRINITY_DN134769_c2_g1;TRINITY_DN136993_c2_g6;TRINITY_DN139660_c3_g2;TRINITY_DN140016_c1_g2;TRINITY_DN140936_c0_g2;TRINITY_DN159582_c13_g4
GO:0035094	response to nicotine	1	112	0.0479638	0.194792	TRINITY_DN140936_c0_g2
GO:0006725	cellular aromatic compound metabolic process	15	23536	0.048213	0.194792	TRINITY_DN118235_c0_g1;TRINITY_DN121755_c0_g1;TRINITY_DN122260_c1_g1;TRINITY_DN125419_c1_g1;TRINITY_DN125676_c2_g3;TRINITY_DN125934_c6_g1;TRINITY_DN127179_c0_g1;TRINITY_DN127719_c0_g3;TRINITY_DN130260_c2_g1;TRINITY_DN134769_c2_g1;TRINITY_DN136993_c2_g6;TRINITY_DN139660_c3_g2;TRINITY_DN140016_c1_g2;TRINITY_DN140936_c0_g2;TRINITY_DN159582_c13_g4
GO:2000737	negative regulation of stem cell differentiation	1	114	0.0487999	0.196024	TRINITY_DN159582_c13_g4
GO:0055078	sodium ion homeostasis	1	116	0.0496352	0.196024	TRINITY_DN140936_c0_g2
GO:0034641	cellular nitrogen compound metabolic process	16	25839	0.0499362	0.196024	TRINITY_DN118235_c0_g1;TRINITY_DN121755_c0_g1;TRINITY_DN122260_c1_g1;TRINITY_DN125419_c1_g1;TRINITY_DN125676_c2_g3;TRINITY_DN125934_c6_g1;TRINITY_DN127179_c0_g1;TRINITY_DN127719_c0_g3;TRINITY_DN130260_c2_g1;TRINITY_DN134769_c2_g1;TRINITY_DN136993_c2_g6;TRINITY_DN139660_c3_g2;TRINITY_DN140016_c1_g2;TRINITY_DN140936_c0_g2;TRINITY_DN159582_c13_g4;TRINITY_DN94051_c0_g1
Go biological process categories significantly enriched by down-regulated genes
GO:0006119	oxidative phosphorylation	10	208	2.03109e-20	7.90094e-18	TRINITY_DN118882_c2_g1;TRINITY_DN125226_c1_g1;TRINITY_DN125376_c0_g1;TRINITY_DN125773_c3_g1;TRINITY_DN125991_c1_g1;TRINITY_DN127405_c0_g1;TRINITY_DN127491_c2_g1;TRINITY_DN127713_c1_g5;TRINITY_DN131934_c1_g1;TRINITY_DN151161_c0_g1
GO:0045333	cellular respiration	11	498	9.31409e-19	1.81159e-16	TRINITY_DN118882_c2_g1;TRINITY_DN125226_c1_g1;TRINITY_DN125376_c0_g1;TRINITY_DN125773_c3_g1;TRINITY_DN125991_c1_g1;TRINITY_DN127405_c0_g1;TRINITY_DN127491_c2_g1;TRINITY_DN127713_c1_g5;TRINITY_DN129999_c3_g1;TRINITY_DN131934_c1_g1;TRINITY_DN151161_c0_g1
GO:0015980	energy derivation by oxidation of organic compounds	12	795	1.4319e-18	1.8567e-16	TRINITY_DN118882_c2_g1;TRINITY_DN125226_c1_g1;TRINITY_DN125376_c0_g1;TRINITY_DN125773_c3_g1;TRINITY_DN125991_c1_g1;TRINITY_DN126356_c3_g1;TRINITY_DN127405_c0_g1;TRINITY_DN127491_c2_g1;TRINITY_DN127713_c1_g5;TRINITY_DN129999_c3_g1;TRINITY_DN131934_c1_g1;TRINITY_DN151161_c0_g1
GO:0046034	ATP metabolic process	11	681	2.9334e-17	2.85273e-15	TRINITY_DN118882_c2_g1;TRINITY_DN122121_c0_g1;TRINITY_DN125226_c1_g1;TRINITY_DN125376_c0_g1;TRINITY_DN125773_c3_g1;TRINITY_DN125991_c1_g1;TRINITY_DN127405_c0_g1;TRINITY_DN127491_c2_g1;TRINITY_DN127713_c1_g5;TRINITY_DN131934_c1_g1;TRINITY_DN151161_c0_g1
GO:0009205	purine ribonucleoside triphosphate metabolic process	11	722	5.57762e-17	3.55454e-15	TRINITY_DN118882_c2_g1;TRINITY_DN122121_c0_g1;TRINITY_DN125226_c1_g1;TRINITY_DN125376_c0_g1;TRINITY_DN125773_c3_g1;TRINITY_DN125991_c1_g1;TRINITY_DN127405_c0_g1;TRINITY_DN127491_c2_g1;TRINITY_DN127713_c1_g5;TRINITY_DN131934_c1_g1;TRINITY_DN151161_c0_g1
GO:0055114	oxidation-reduction process	13	1560	6.4279e-17	3.55454e-15	TRINITY_DN118882_c2_g1;TRINITY_DN125226_c1_g1;TRINITY_DN125376_c0_g1;TRINITY_DN125773_c3_g1;TRINITY_DN125991_c1_g1;TRINITY_DN126356_c3_g1;TRINITY_DN127405_c0_g1;TRINITY_DN127491_c2_g1;TRINITY_DN127713_c1_g5;TRINITY_DN129999_c3_g1;TRINITY_DN131934_c1_g1;TRINITY_DN150164_c2_g1;TRINITY_DN151161_c0_g1
GO:0009144	purine nucleoside triphosphate metabolic process	11	739	7.20235e-17	3.55454e-15	TRINITY_DN118882_c2_g1;TRINITY_DN122121_c0_g1;TRINITY_DN125226_c1_g1;TRINITY_DN125376_c0_g1;TRINITY_DN125773_c3_g1;TRINITY_DN125991_c1_g1;TRINITY_DN127405_c0_g1;TRINITY_DN127491_c2_g1;TRINITY_DN127713_c1_g5;TRINITY_DN131934_c1_g1;TRINITY_DN151161_c0_g1
GO:0009199	ribonucleoside triphosphate metabolic process	11	740	7.31012e-17	3.55454e-15	TRINITY_DN118882_c2_g1;TRINITY_DN122121_c0_g1;TRINITY_DN125226_c1_g1;TRINITY_DN125376_c0_g1;TRINITY_DN125773_c3_g1;TRINITY_DN125991_c1_g1;TRINITY_DN127405_c0_g1;TRINITY_DN127491_c2_g1;TRINITY_DN127713_c1_g5;TRINITY_DN131934_c1_g1;TRINITY_DN151161_c0_g1
GO:0006091	generation of precursor metabolites and energy	12	1136	1.02468e-16	4.4289e-15	TRINITY_DN118882_c2_g1;TRINITY_DN125226_c1_g1;TRINITY_DN125376_c0_g1;TRINITY_DN125773_c3_g1;TRINITY_DN125991_c1_g1;TRINITY_DN126356_c3_g1;TRINITY_DN127405_c0_g1;TRINITY_DN127491_c2_g1;TRINITY_DN127713_c1_g5;TRINITY_DN129999_c3_g1;TRINITY_DN131934_c1_g1;TRINITY_DN151161_c0_g1
GO:0009167	purine ribonucleoside monophosphate metabolic process	11	787	1.43711e-16	5.15345e-15	TRINITY_DN118882_c2_g1;TRINITY_DN122121_c0_g1;TRINITY_DN125226_c1_g1;TRINITY_DN125376_c0_g1;TRINITY_DN125773_c3_g1;TRINITY_DN125991_c1_g1;TRINITY_DN127405_c0_g1;TRINITY_DN127491_c2_g1;TRINITY_DN127713_c1_g5;TRINITY_DN131934_c1_g1;TRINITY_DN151161_c0_g1
GO:0009126	purine nucleoside monophosphate metabolic process	11	788	1.45727e-16	5.15345e-15	TRINITY_DN118882_c2_g1;TRINITY_DN122121_c0_g1;TRINITY_DN125226_c1_g1;TRINITY_DN125376_c0_g1;TRINITY_DN125773_c3_g1;TRINITY_DN125991_c1_g1;TRINITY_DN127405_c0_g1;TRINITY_DN127491_c2_g1;TRINITY_DN127713_c1_g5;TRINITY_DN131934_c1_g1;TRINITY_DN151161_c0_g1
GO:0009161	ribonucleoside monophosphate metabolic process	11	826	2.44273e-16	7.91851e-15	TRINITY_DN118882_c2_g1;TRINITY_DN122121_c0_g1;TRINITY_DN125226_c1_g1;TRINITY_DN125376_c0_g1;TRINITY_DN125773_c3_g1;TRINITY_DN125991_c1_g1;TRINITY_DN127405_c0_g1;TRINITY_DN127491_c2_g1;TRINITY_DN127713_c1_g5;TRINITY_DN131934_c1_g1;TRINITY_DN151161_c0_g1
GO:0009141	nucleoside triphosphate metabolic process	11	847	3.21657e-16	9.62498e-15	TRINITY_DN118882_c2_g1;TRINITY_DN122121_c0_g1;TRINITY_DN125226_c1_g1;TRINITY_DN125376_c0_g1;TRINITY_DN125773_c3_g1;TRINITY_DN125991_c1_g1;TRINITY_DN127405_c0_g1;TRINITY_DN127491_c2_g1;TRINITY_DN127713_c1_g5;TRINITY_DN131934_c1_g1;TRINITY_DN151161_c0_g1
GO:0009123	nucleoside monophosphate metabolic process	11	855	3.56561e-16	9.90731e-15	TRINITY_DN118882_c2_g1;TRINITY_DN122121_c0_g1;TRINITY_DN125226_c1_g1;TRINITY_DN125376_c0_g1;TRINITY_DN125773_c3_g1;TRINITY_DN125991_c1_g1;TRINITY_DN127405_c0_g1;TRINITY_DN127491_c2_g1;TRINITY_DN127713_c1_g5;TRINITY_DN131934_c1_g1;TRINITY_DN151161_c0_g1
GO:0046128	purine ribonucleoside metabolic process	11	975	1.50138e-15	3.89358e-14	TRINITY_DN118882_c2_g1;TRINITY_DN122121_c0_g1;TRINITY_DN125226_c1_g1;TRINITY_DN125376_c0_g1;TRINITY_DN125773_c3_g1;TRINITY_DN125991_c1_g1;TRINITY_DN127405_c0_g1;TRINITY_DN127491_c2_g1;TRINITY_DN127713_c1_g5;TRINITY_DN131934_c1_g1;TRINITY_DN151161_c0_g1
GO:0042278	purine nucleoside metabolic process	11	983	1.6417e-15	3.99139e-14	TRINITY_DN118882_c2_g1;TRINITY_DN122121_c0_g1;TRINITY_DN125226_c1_g1;TRINITY_DN125376_c0_g1;TRINITY_DN125773_c3_g1;TRINITY_DN125991_c1_g1;TRINITY_DN127405_c0_g1;TRINITY_DN127491_c2_g1;TRINITY_DN127713_c1_g5;TRINITY_DN131934_c1_g1;TRINITY_DN151161_c0_g1
GO:0009119	ribonucleoside metabolic process	11	1032	2.79366e-15	6.39255e-14	TRINITY_DN118882_c2_g1;TRINITY_DN122121_c0_g1;TRINITY_DN125226_c1_g1;TRINITY_DN125376_c0_g1;TRINITY_DN125773_c3_g1;TRINITY_DN125991_c1_g1;TRINITY_DN127405_c0_g1;TRINITY_DN127491_c2_g1;TRINITY_DN127713_c1_g5;TRINITY_DN131934_c1_g1;TRINITY_DN151161_c0_g1
GO:0009116	nucleoside metabolic process	11	1089	5.02474e-15	1.0859e-13	TRINITY_DN118882_c2_g1;TRINITY_DN122121_c0_g1;TRINITY_DN125226_c1_g1;TRINITY_DN125376_c0_g1;TRINITY_DN125773_c3_g1;TRINITY_DN125991_c1_g1;TRINITY_DN127405_c0_g1;TRINITY_DN127491_c2_g1;TRINITY_DN127713_c1_g5;TRINITY_DN131934_c1_g1;TRINITY_DN151161_c0_g1
GO:1901657	glycosyl compound metabolic process	11	1134	7.81573e-15	1.60017e-13	TRINITY_DN118882_c2_g1;TRINITY_DN122121_c0_g1;TRINITY_DN125226_c1_g1;TRINITY_DN125376_c0_g1;TRINITY_DN125773_c3_g1;TRINITY_DN125991_c1_g1;TRINITY_DN127405_c0_g1;TRINITY_DN127491_c2_g1;TRINITY_DN127713_c1_g5;TRINITY_DN131934_c1_g1;TRINITY_DN151161_c0_g1
GO:0009150	purine ribonucleotide metabolic process	11	1332	4.50913e-14	8.77027e-13	TRINITY_DN118882_c2_g1;TRINITY_DN122121_c0_g1;TRINITY_DN125226_c1_g1;TRINITY_DN125376_c0_g1;TRINITY_DN125773_c3_g1;TRINITY_DN125991_c1_g1;TRINITY_DN127405_c0_g1;TRINITY_DN127491_c2_g1;TRINITY_DN127713_c1_g5;TRINITY_DN131934_c1_g1;TRINITY_DN151161_c0_g1
GO:0009259	ribonucleotide metabolic process	11	1372	6.21979e-14	1.15214e-12	TRINITY_DN118882_c2_g1;TRINITY_DN122121_c0_g1;TRINITY_DN125226_c1_g1;TRINITY_DN125376_c0_g1;TRINITY_DN125773_c3_g1;TRINITY_DN125991_c1_g1;TRINITY_DN127405_c0_g1;TRINITY_DN127491_c2_g1;TRINITY_DN127713_c1_g5;TRINITY_DN131934_c1_g1;TRINITY_DN151161_c0_g1
GO:0006163	purine nucleotide metabolic process	11	1386	6.94522e-14	1.22804e-12	TRINITY_DN118882_c2_g1;TRINITY_DN122121_c0_g1;TRINITY_DN125226_c1_g1;TRINITY_DN125376_c0_g1;TRINITY_DN125773_c3_g1;TRINITY_DN125991_c1_g1;TRINITY_DN127405_c0_g1;TRINITY_DN127491_c2_g1;TRINITY_DN127713_c1_g5;TRINITY_DN131934_c1_g1;TRINITY_DN151161_c0_g1
GO:0019693	ribose phosphate metabolic process	11	1432	9.90142e-14	1.67463e-12	TRINITY_DN118882_c2_g1;TRINITY_DN122121_c0_g1;TRINITY_DN125226_c1_g1;TRINITY_DN125376_c0_g1;TRINITY_DN125773_c3_g1;TRINITY_DN125991_c1_g1;TRINITY_DN127405_c0_g1;TRINITY_DN127491_c2_g1;TRINITY_DN127713_c1_g5;TRINITY_DN131934_c1_g1;TRINITY_DN151161_c0_g1
GO:0022904	respiratory electron transport chain	7	190	1.51029e-13	2.44793e-12	TRINITY_DN118882_c2_g1;TRINITY_DN125226_c1_g1;TRINITY_DN125991_c1_g1;TRINITY_DN127405_c0_g1;TRINITY_DN127713_c1_g5;TRINITY_DN129999_c3_g1;TRINITY_DN131934_c1_g1
GO:0072521	purine-containing compound metabolic process	11	1548	2.30511e-13	3.58676e-12	TRINITY_DN118882_c2_g1;TRINITY_DN122121_c0_g1;TRINITY_DN125226_c1_g1;TRINITY_DN125376_c0_g1;TRINITY_DN125773_c3_g1;TRINITY_DN125991_c1_g1;TRINITY_DN127405_c0_g1;TRINITY_DN127491_c2_g1;TRINITY_DN127713_c1_g5;TRINITY_DN131934_c1_g1;TRINITY_DN151161_c0_g1
GO:0022900	electron transport chain	7	218	3.99138e-13	5.97172e-12	TRINITY_DN118882_c2_g1;TRINITY_DN125226_c1_g1;TRINITY_DN125991_c1_g1;TRINITY_DN127405_c0_g1;TRINITY_DN127713_c1_g5;TRINITY_DN129999_c3_g1;TRINITY_DN131934_c1_g1
GO:0009117	nucleotide metabolic process	11	1804	1.20759e-12	1.73982e-11	TRINITY_DN118882_c2_g1;TRINITY_DN122121_c0_g1;TRINITY_DN125226_c1_g1;TRINITY_DN125376_c0_g1;TRINITY_DN125773_c3_g1;TRINITY_DN125991_c1_g1;TRINITY_DN127405_c0_g1;TRINITY_DN127491_c2_g1;TRINITY_DN127713_c1_g5;TRINITY_DN131934_c1_g1;TRINITY_DN151161_c0_g1
GO:0006753	nucleoside phosphate metabolic process	11	1829	1.4011e-12	1.94653e-11	TRINITY_DN118882_c2_g1;TRINITY_DN122121_c0_g1;TRINITY_DN125226_c1_g1;TRINITY_DN125376_c0_g1;TRINITY_DN125773_c3_g1;TRINITY_DN125991_c1_g1;TRINITY_DN127405_c0_g1;TRINITY_DN127491_c2_g1;TRINITY_DN127713_c1_g5;TRINITY_DN131934_c1_g1;TRINITY_DN151161_c0_g1
GO:0042773	ATP synthesis coupled electron transport	6	125	2.05844e-12	2.76115e-11	TRINITY_DN118882_c2_g1;TRINITY_DN125226_c1_g1;TRINITY_DN125991_c1_g1;TRINITY_DN127405_c0_g1;TRINITY_DN127713_c1_g5;TRINITY_DN131934_c1_g1
GO:0055086	nucleobase-containing small molecule metabolic process	11	2040	4.54722e-12	5.89622e-11	TRINITY_DN118882_c2_g1;TRINITY_DN122121_c0_g1;TRINITY_DN125226_c1_g1;TRINITY_DN125376_c0_g1;TRINITY_DN125773_c3_g1;TRINITY_DN125991_c1_g1;TRINITY_DN127405_c0_g1;TRINITY_DN127491_c2_g1;TRINITY_DN127713_c1_g5;TRINITY_DN131934_c1_g1;TRINITY_DN151161_c0_g1
GO:0042775	mitochondrial ATP synthesis coupled electron transport	5	106	1.88869e-10	2.37001e-09	TRINITY_DN125226_c1_g1;TRINITY_DN125991_c1_g1;TRINITY_DN127405_c0_g1;TRINITY_DN127713_c1_g5;TRINITY_DN131934_c1_g1
GO:0019637	organophosphate metabolic process	11	3235	6.28082e-10	7.63512e-09	TRINITY_DN118882_c2_g1;TRINITY_DN122121_c0_g1;TRINITY_DN125226_c1_g1;TRINITY_DN125376_c0_g1;TRINITY_DN125773_c3_g1;TRINITY_DN125991_c1_g1;TRINITY_DN127405_c0_g1;TRINITY_DN127491_c2_g1;TRINITY_DN127713_c1_g5;TRINITY_DN131934_c1_g1;TRINITY_DN151161_c0_g1
GO:1901135	carbohydrate derivative metabolic process	11	3691	2.5299e-09	2.98221e-08	TRINITY_DN118882_c2_g1;TRINITY_DN122121_c0_g1;TRINITY_DN125226_c1_g1;TRINITY_DN125376_c0_g1;TRINITY_DN125773_c3_g1;TRINITY_DN125991_c1_g1;TRINITY_DN127405_c0_g1;TRINITY_DN127491_c2_g1;TRINITY_DN127713_c1_g5;TRINITY_DN131934_c1_g1;TRINITY_DN151161_c0_g1
GO:0009060	aerobic respiration	5	263	1.82361e-08	2.08642e-07	TRINITY_DN125376_c0_g1;TRINITY_DN125773_c3_g1;TRINITY_DN127491_c2_g1;TRINITY_DN129999_c3_g1;TRINITY_DN151161_c0_g1
GO:1901564	organonitrogen compound metabolic process	13	7552	2.92871e-08	3.25505e-07	TRINITY_DN118882_c2_g1;TRINITY_DN122121_c0_g1;TRINITY_DN125226_c1_g1;TRINITY_DN125376_c0_g1;TRINITY_DN125773_c3_g1;TRINITY_DN125991_c1_g1;TRINITY_DN127405_c0_g1;TRINITY_DN127491_c2_g1;TRINITY_DN127713_c1_g5;TRINITY_DN131934_c1_g1;TRINITY_DN141745_c5_g2;TRINITY_DN142061_c1_g3;TRINITY_DN151161_c0_g1
GO:0006122	mitochondrial electron transport, ubiquinol to cytochrome c	3	31	1.24542e-07	1.34575e-06	TRINITY_DN125991_c1_g1;TRINITY_DN127405_c0_g1;TRINITY_DN131934_c1_g1
GO:0044710	single-organism metabolic process	16	15755	2.50149e-07	2.62994e-06	TRINITY_DN118882_c2_g1;TRINITY_DN122121_c0_g1;TRINITY_DN125226_c1_g1;TRINITY_DN125376_c0_g1;TRINITY_DN125773_c3_g1;TRINITY_DN125991_c1_g1;TRINITY_DN126356_c3_g1;TRINITY_DN127405_c0_g1;TRINITY_DN127491_c2_g1;TRINITY_DN127713_c1_g5;TRINITY_DN129605_c2_g2;TRINITY_DN129999_c3_g1;TRINITY_DN131934_c1_g1;TRINITY_DN150164_c2_g1;TRINITY_DN150198_c1_g1;TRINITY_DN151161_c0_g1
GO:0006796	phosphate-containing compound metabolic process	12	8111	8.3532e-07	8.55103e-06	TRINITY_DN118882_c2_g1;TRINITY_DN122121_c0_g1;TRINITY_DN125226_c1_g1;TRINITY_DN125376_c0_g1;TRINITY_DN125773_c3_g1;TRINITY_DN125991_c1_g1;TRINITY_DN127405_c0_g1;TRINITY_DN127491_c2_g1;TRINITY_DN127713_c1_g5;TRINITY_DN131934_c1_g1;TRINITY_DN150198_c1_g1;TRINITY_DN151161_c0_g1
GO:0006793	phosphorus metabolic process	12	8266	1.02853e-06	1.0259e-05	TRINITY_DN118882_c2_g1;TRINITY_DN122121_c0_g1;TRINITY_DN125226_c1_g1;TRINITY_DN125376_c0_g1;TRINITY_DN125773_c3_g1;TRINITY_DN125991_c1_g1;TRINITY_DN127405_c0_g1;TRINITY_DN127491_c2_g1;TRINITY_DN127713_c1_g5;TRINITY_DN131934_c1_g1;TRINITY_DN150198_c1_g1;TRINITY_DN151161_c0_g1
GO:0044281	small molecule metabolic process	11	6650	1.11311e-06	1.0825e-05	TRINITY_DN118882_c2_g1;TRINITY_DN122121_c0_g1;TRINITY_DN125226_c1_g1;TRINITY_DN125376_c0_g1;TRINITY_DN125773_c3_g1;TRINITY_DN125991_c1_g1;TRINITY_DN127405_c0_g1;TRINITY_DN127491_c2_g1;TRINITY_DN127713_c1_g5;TRINITY_DN131934_c1_g1;TRINITY_DN151161_c0_g1
GO:0016310	phosphorylation	10	5321	1.44464e-06	1.37065e-05	TRINITY_DN118882_c2_g1;TRINITY_DN125226_c1_g1;TRINITY_DN125376_c0_g1;TRINITY_DN125773_c3_g1;TRINITY_DN125991_c1_g1;TRINITY_DN127405_c0_g1;TRINITY_DN127491_c2_g1;TRINITY_DN127713_c1_g5;TRINITY_DN131934_c1_g1;TRINITY_DN151161_c0_g1
GO:0006120	mitochondrial electron transport, NADH to ubiquinone	2	51	0.000122794	0.00113731	TRINITY_DN125226_c1_g1;TRINITY_DN127713_c1_g5
GO:0034641	cellular nitrogen compound metabolic process	16	25839	0.000335936	0.00303905	TRINITY_DN118882_c2_g1;TRINITY_DN122121_c0_g1;TRINITY_DN125226_c1_g1;TRINITY_DN125376_c0_g1;TRINITY_DN125773_c3_g1;TRINITY_DN125991_c1_g1;TRINITY_DN126356_c3_g1;TRINITY_DN127405_c0_g1;TRINITY_DN127491_c2_g1;TRINITY_DN127713_c1_g5;TRINITY_DN129605_c2_g2;TRINITY_DN131934_c1_g1;TRINITY_DN141745_c5_g2;TRINITY_DN142061_c1_g3;TRINITY_DN150164_c2_g1;TRINITY_DN151161_c0_g1
GO:0006807	nitrogen compound metabolic process	16	27234	0.00069559	0.00614964	TRINITY_DN118882_c2_g1;TRINITY_DN122121_c0_g1;TRINITY_DN125226_c1_g1;TRINITY_DN125376_c0_g1;TRINITY_DN125773_c3_g1;TRINITY_DN125991_c1_g1;TRINITY_DN126356_c3_g1;TRINITY_DN127405_c0_g1;TRINITY_DN127491_c2_g1;TRINITY_DN127713_c1_g5;TRINITY_DN129605_c2_g2;TRINITY_DN131934_c1_g1;TRINITY_DN141745_c5_g2;TRINITY_DN142061_c1_g3;TRINITY_DN150164_c2_g1;TRINITY_DN151161_c0_g1
GO:0044237	cellular metabolic process	18	36852	0.00148606	0.0128462	TRINITY_DN118882_c2_g1;TRINITY_DN122121_c0_g1;TRINITY_DN125226_c1_g1;TRINITY_DN125376_c0_g1;TRINITY_DN125773_c3_g1;TRINITY_DN125991_c1_g1;TRINITY_DN126356_c3_g1;TRINITY_DN127405_c0_g1;TRINITY_DN127491_c2_g1;TRINITY_DN127713_c1_g5;TRINITY_DN129605_c2_g2;TRINITY_DN129999_c3_g1;TRINITY_DN131934_c1_g1;TRINITY_DN141745_c5_g2;TRINITY_DN142061_c1_g3;TRINITY_DN150164_c2_g1;TRINITY_DN150198_c1_g1;TRINITY_…
GO:0006139	nucleobase-containing compound metabolic process	14	22733	0.00190076	0.0160738	TRINITY_DN118882_c2_g1;TRINITY_DN122121_c0_g1;TRINITY_DN125226_c1_g1;TRINITY_DN125376_c0_g1;TRINITY_DN125773_c3_g1;TRINITY_DN125991_c1_g1;TRINITY_DN126356_c3_g1;TRINITY_DN127405_c0_g1;TRINITY_DN127491_c2_g1;TRINITY_DN127713_c1_g5;TRINITY_DN129605_c2_g2;TRINITY_DN131934_c1_g1;TRINITY_DN150164_c2_g1;TRINITY_DN151161_c0_g1
GO:0046483	heterocycle metabolic process	14	23514	0.0027742	0.0227175	TRINITY_DN118882_c2_g1;TRINITY_DN122121_c0_g1;TRINITY_DN125226_c1_g1;TRINITY_DN125376_c0_g1;TRINITY_DN125773_c3_g1;TRINITY_DN125991_c1_g1;TRINITY_DN126356_c3_g1;TRINITY_DN127405_c0_g1;TRINITY_DN127491_c2_g1;TRINITY_DN127713_c1_g5;TRINITY_DN129605_c2_g2;TRINITY_DN131934_c1_g1;TRINITY_DN150164_c2_g1;TRINITY_DN151161_c0_g1
GO:0006725	cellular aromatic compound metabolic process	14	23536	0.00280319	0.0227175	TRINITY_DN118882_c2_g1;TRINITY_DN122121_c0_g1;TRINITY_DN125226_c1_g1;TRINITY_DN125376_c0_g1;TRINITY_DN125773_c3_g1;TRINITY_DN125991_c1_g1;TRINITY_DN126356_c3_g1;TRINITY_DN127405_c0_g1;TRINITY_DN127491_c2_g1;TRINITY_DN127713_c1_g5;TRINITY_DN129605_c2_g2;TRINITY_DN131934_c1_g1;TRINITY_DN150164_c2_g1;TRINITY_DN151161_c0_g1
GO:1901360	organic cyclic compound metabolic process	14	24242	0.00388571	0.0308478	TRINITY_DN118882_c2_g1;TRINITY_DN122121_c0_g1;TRINITY_DN125226_c1_g1;TRINITY_DN125376_c0_g1;TRINITY_DN125773_c3_g1;TRINITY_DN125991_c1_g1;TRINITY_DN126356_c3_g1;TRINITY_DN127405_c0_g1;TRINITY_DN127491_c2_g1;TRINITY_DN127713_c1_g5;TRINITY_DN129605_c2_g2;TRINITY_DN131934_c1_g1;TRINITY_DN150164_c2_g1;TRINITY_DN151161_c0_g1
GO:0019646	aerobic electron transport chain	1	13	0.00415677	0.0323397	TRINITY_DN129999_c3_g1
GO:0008152	metabolic process	18	39912	0.00550564	0.041994	TRINITY_DN118882_c2_g1;TRINITY_DN122121_c0_g1;TRINITY_DN125226_c1_g1;TRINITY_DN125376_c0_g1;TRINITY_DN125773_c3_g1;TRINITY_DN125991_c1_g1;TRINITY_DN126356_c3_g1;TRINITY_DN127405_c0_g1;TRINITY_DN127491_c2_g1;TRINITY_DN127713_c1_g5;TRINITY_DN129605_c2_g2;TRINITY_DN129999_c3_g1;TRINITY_DN131934_c1_g1;TRINITY_DN141745_c5_g2;TRINITY_DN142061_c1_g3;TRINITY_DN150164_c2_g1;TRINITY_DN150198_c1_g1;TRINITY_…
GO:1990928	response to amino acid starvation	1	19	0.00606976	0.0454065	TRINITY_DN142061_c1_g3
GO:0045899	positive regulation of RNA polymerase II transcriptional preinitiation complex assembly	1	27	0.00861499	0.0627428	TRINITY_DN129605_c2_g2
GO:0044238	primary metabolic process	17	36769	0.0087098	0.0627428	TRINITY_DN118882_c2_g1;TRINITY_DN122121_c0_g1;TRINITY_DN125226_c1_g1;TRINITY_DN125376_c0_g1;TRINITY_DN125773_c3_g1;TRINITY_DN125991_c1_g1;TRINITY_DN126356_c3_g1;TRINITY_DN127405_c0_g1;TRINITY_DN127491_c2_g1;TRINITY_DN127713_c1_g5;TRINITY_DN129605_c2_g2;TRINITY_DN131934_c1_g1;TRINITY_DN141745_c5_g2;TRINITY_DN142061_c1_g3;TRINITY_DN150164_c2_g1;TRINITY_DN150198_c1_g1;TRINITY_DN151161_c0_g1
GO:0045898	regulation of RNA polymerase II transcriptional preinitiation complex assembly	1	31	0.00988529	0.069916	TRINITY_DN129605_c2_g2
GO:1900037	regulation of cellular response to hypoxia	1	34	0.010837	0.0752785	TRINITY_DN126356_c3_g1
GO:0051123	RNA polymerase II transcriptional preinitiation complex assembly	1	36	0.011471	0.0756308	TRINITY_DN129605_c2_g2
GO:0070897	DNA-templated transcriptional preinitiation complex assembly	1	36	0.011471	0.0756308	TRINITY_DN129605_c2_g2
GO:2001241	positive regulation of extrinsic apoptotic signaling pathway in absence of ligand	1	36	0.011471	0.0756308	TRINITY_DN150164_c2_g1
GO:0008535	respiratory chain complex IV assembly	1	39	0.0124213	0.0805312	TRINITY_DN129999_c3_g1
GO:0060261	positive regulation of transcription initiation from RNA polymerase II promoter	1	44	0.0140031	0.0892986	TRINITY_DN129605_c2_g2
GO:0071704	organic substance metabolic process	17	38360	0.0158004	0.0991345	TRINITY_DN118882_c2_g1;TRINITY_DN122121_c0_g1;TRINITY_DN125226_c1_g1;TRINITY_DN125376_c0_g1;TRINITY_DN125773_c3_g1;TRINITY_DN125991_c1_g1;TRINITY_DN126356_c3_g1;TRINITY_DN127405_c0_g1;TRINITY_DN127491_c2_g1;TRINITY_DN127713_c1_g5;TRINITY_DN129605_c2_g2;TRINITY_DN131934_c1_g1;TRINITY_DN141745_c5_g2;TRINITY_DN142061_c1_g3;TRINITY_DN150164_c2_g1;TRINITY_DN150198_c1_g1;TRINITY_DN151161_c0_g1
GO:0010867	positive regulation of triglyceride biosynthetic process	1	52	0.0165291	0.102061	TRINITY_DN150198_c1_g1
GO:0060260	regulation of transcription initiation from RNA polymerase II promoter	1	54	0.0171596	0.104298	TRINITY_DN129605_c2_g2
GO:0017004	cytochrome complex assembly	1	58	0.0184196	0.110234	TRINITY_DN129999_c3_g1
GO:2000144	positive regulation of DNA-templated transcription, initiation	1	59	0.0187343	0.110419	TRINITY_DN129605_c2_g2
GO:0090208	positive regulation of triglyceride metabolic process	1	69	0.0218765	0.126941	TRINITY_DN150198_c1_g1
GO:2000142	regulation of DNA-templated transcription, initiation	1	70	0.0221902	0.126941	TRINITY_DN129605_c2_g2
GO:0015985	energy coupled proton transport, down electrochemical gradient	1	82	0.025947	0.144191	TRINITY_DN122121_c0_g1
GO:0015986	ATP synthesis coupled proton transport	1	82	0.025947	0.144191	TRINITY_DN122121_c0_g1
GO:0010866	regulation of triglyceride biosynthetic process	1	88	0.0278203	0.152424	TRINITY_DN150198_c1_g1
GO:2001239	regulation of extrinsic apoptotic signaling pathway in absence of ligand	1	99	0.0312459	0.168814	TRINITY_DN150164_c2_g1
GO:0045944	positive regulation of transcription from RNA polymerase II promoter	3	2320	0.036258	0.192611	TRINITY_DN126356_c3_g1;TRINITY_DN129605_c2_g2;TRINITY_DN150164_c2_g1
GO:0090207	regulation of triglyceride metabolic process	1	118	0.0371358	0.192611	TRINITY_DN150198_c1_g1
GO:2001238	positive regulation of extrinsic apoptotic signaling pathway	1	118	0.0371358	0.192611	TRINITY_DN150164_c2_g1
GO:0035307	positive regulation of protein dephosphorylation	1	138	0.043299	0.220534	TRINITY_DN150198_c1_g1
GO:0006754	ATP biosynthetic process	1	141	0.0442203	0.220534	TRINITY_DN122121_c0_g1
GO:0035306	positive regulation of dephosphorylation	1	141	0.0442203	0.220534	TRINITY_DN150198_c1_g1
GO:0044763	single-organism cellular process	17	41425	0.0448374	0.220781	TRINITY_DN118882_c2_g1;TRINITY_DN122121_c0_g1;TRINITY_DN123652_c2_g4;TRINITY_DN125226_c1_g1;TRINITY_DN125376_c0_g1;TRINITY_DN125773_c3_g1;TRINITY_DN125991_c1_g1;TRINITY_DN126356_c3_g1;TRINITY_DN127405_c0_g1;TRINITY_DN127491_c2_g1;TRINITY_DN127713_c1_g5;TRINITY_DN129605_c2_g2;TRINITY_DN129999_c3_g1;TRINITY_DN131934_c1_g1;TRINITY_DN150164_c2_g1;TRINITY_DN150198_c1_g1;TRINITY_DN151161_c0_g1
GO:0031328	positive regulation of cellular biosynthetic process	4	4335	0.0455759	0.221613	TRINITY_DN126356_c3_g1;TRINITY_DN129605_c2_g2;TRINITY_DN150164_c2_g1;TRINITY_DN150198_c1_g1
GO:0019432	triglyceride biosynthetic process	1	152	0.047591	0.222528	TRINITY_DN150198_c1_g1
GO:0009891	positive regulation of biosynthetic process	4	4401	0.0477628	0.222528	TRINITY_DN126356_c3_g1;TRINITY_DN129605_c2_g2;TRINITY_DN150164_c2_g1;TRINITY_DN150198_c1_g1
GO:0005978	glycogen biosynthetic process	1	154	0.0482027	0.222528	TRINITY_DN126356_c3_g1
GO:0009250	glucan biosynthetic process	1	155	0.0485084	0.222528	TRINITY_DN126356_c3_g1

## Sheet: Rest vs Wake
Table S3. GO biological process enrichment data of six pairwise comparisons.
Go biological process categories significantly enriched by up-regulated genes
GO ID	Description	out (15)	All (59313)	pvalue	p.adjust	Genes
GO:0046985	positive regulation of hemoglobin biosynthetic process	1	5	0.00126388	0.16341	TRINITY_DN136993_c2_g6
GO:0045653	negative regulation of megakaryocyte differentiation	1	6	0.00151648	0.16341	TRINITY_DN136993_c2_g6
GO:0007206	phospholipase C-activating G-protein coupled glutamate receptor signaling pathway	1	7	0.00176902	0.16341	TRINITY_DN143201_c2_g1
GO:0043985	histone H4-R3 methylation	1	8	0.00202149	0.16341	TRINITY_DN136993_c2_g6
GO:0046984	regulation of hemoglobin biosynthetic process	1	8	0.00202149	0.16341	TRINITY_DN136993_c2_g6
GO:0016584	nucleosome positioning	1	9	0.00227391	0.16341	TRINITY_DN140693_c2_g3
GO:0090131	mesenchyme migration	1	10	0.00252627	0.16341	TRINITY_DN119701_c2_g1
GO:0097274	urea homeostasis	1	10	0.00252627	0.16341	TRINITY_DN158695_c3_g2
GO:0051592	response to calcium ion	2	322	0.0029442	0.16341	TRINITY_DN143201_c2_g1;TRINITY_DN158695_c3_g2
GO:2001256	regulation of store-operated calcium entry	1	12	0.00303081	0.16341	TRINITY_DN143201_c2_g1
GO:0042541	hemoglobin biosynthetic process	1	17	0.00429112	0.16341	TRINITY_DN136993_c2_g6
GO:0070327	thyroid hormone transport	1	17	0.00429112	0.16341	TRINITY_DN135082_c11_g2
GO:0051503	adenine nucleotide transport	1	18	0.004543	0.16341	TRINITY_DN158695_c3_g2
GO:0000103	sulfate assimilation	1	19	0.00479482	0.16341	TRINITY_DN145531_c1_g6
GO:0034969	histone arginine methylation	1	19	0.00479482	0.16341	TRINITY_DN136993_c2_g6
GO:0098532	histone H3-K27 trimethylation	1	19	0.00479482	0.16341	TRINITY_DN140693_c2_g3
GO:0002244	hematopoietic progenitor cell differentiation	2	417	0.00487326	0.16341	TRINITY_DN121071_c3_g1;TRINITY_DN136993_c2_g6
GO:0002115	store-operated calcium entry	1	20	0.00504659	0.16341	TRINITY_DN143201_c2_g1
GO:0016571	histone methylation	2	426	0.00507948	0.16341	TRINITY_DN136993_c2_g6;TRINITY_DN140693_c2_g3
GO:1900149	positive regulation of Schwann cell migration	1	21	0.00529829	0.16341	TRINITY_DN121071_c3_g1
GO:0015865	purine nucleotide transport	1	22	0.00554994	0.16341	TRINITY_DN158695_c3_g2
GO:0036135	Schwann cell migration	1	23	0.00580152	0.16341	TRINITY_DN121071_c3_g1
GO:1900147	regulation of Schwann cell migration	1	23	0.00580152	0.16341	TRINITY_DN121071_c3_g1
GO:1903977	positive regulation of glial cell migration	1	23	0.00580152	0.16341	TRINITY_DN121071_c3_g1
GO:0018216	peptidyl-arginine methylation	1	24	0.00605305	0.163674	TRINITY_DN136993_c2_g6
GO:0006479	protein methylation	2	491	0.00668628	0.164537	TRINITY_DN136993_c2_g6;TRINITY_DN140693_c2_g3
GO:0008213	protein alkylation	2	491	0.00668628	0.164537	TRINITY_DN136993_c2_g6;TRINITY_DN140693_c2_g3
GO:0048875	chemical homeostasis within a tissue	1	28	0.00705856	0.164537	TRINITY_DN143201_c2_g1
GO:1901533	negative regulation of hematopoietic progenitor cell differentiation	1	28	0.00705856	0.164537	TRINITY_DN136993_c2_g6
GO:1903975	regulation of glial cell migration	1	29	0.00730979	0.164714	TRINITY_DN121071_c3_g1
GO:0018195	peptidyl-arginine modification	1	35	0.00881592	0.179669	TRINITY_DN136993_c2_g6
GO:0070445	regulation of oligodendrocyte progenitor proliferation	1	36	0.00906673	0.179669	TRINITY_DN121071_c3_g1
GO:0048148	behavioral response to cocaine	1	37	0.00931748	0.179669	TRINITY_DN143201_c2_g1
GO:0051923	sulfation	1	37	0.00931748	0.179669	TRINITY_DN145531_c1_g6
GO:0070444	oligodendrocyte progenitor proliferation	1	37	0.00931748	0.179669	TRINITY_DN121071_c3_g1
GO:1900745	positive regulation of p38MAPK cascade	1	38	0.00956818	0.179669	TRINITY_DN136993_c2_g6
GO:0006862	nucleotide transport	1	40	0.0100694	0.18322	TRINITY_DN158695_c3_g2
GO:0020027	hemoglobin metabolic process	1	41	0.0103199	0.18322	TRINITY_DN136993_c2_g6
GO:0072337	modified amino acid transport	1	42	0.0105704	0.18322	TRINITY_DN135082_c11_g2
GO:0080182	histone H3-K4 trimethylation	1	44	0.0110711	0.187102	TRINITY_DN140693_c2_g3
GO:0002082	regulation of oxidative phosphorylation	1	46	0.0115716	0.190791	TRINITY_DN158695_c3_g2
GO:0042572	retinol metabolic process	1	50	0.0125719	0.195768	TRINITY_DN135082_c11_g2
GO:0007216	G-protein coupled glutamate receptor signaling pathway	1	51	0.0128218	0.195768	TRINITY_DN143201_c2_g1
GO:0045652	regulation of megakaryocyte differentiation	1	52	0.0130717	0.195768	TRINITY_DN136993_c2_g6
GO:2001224	positive regulation of neuron migration	1	52	0.0130717	0.195768	TRINITY_DN121071_c3_g1
GO:0006515	misfolded or incompletely synthesized protein catabolic process	1	53	0.0133215	0.195768	TRINITY_DN149724_c1_g3
GO:0070734	histone H3-K27 methylation	1	55	0.013821	0.198787	TRINITY_DN140693_c2_g3
GO:0016558	protein import into peroxisome matrix	1	59	0.0148191	0.208703	TRINITY_DN149724_c1_g3
GO:0043414	macromolecule methylation	2	763	0.0155306	0.213837	TRINITY_DN136993_c2_g6;TRINITY_DN140693_c2_g3
GO:0031998	regulation of fatty acid beta-oxidation	1	63	0.0158164	0.213837	TRINITY_DN149724_c1_g3
GO:0032259	methylation	2	800	0.0169828	0.21797	TRINITY_DN136993_c2_g6;TRINITY_DN140693_c2_g3
GO:0045648	positive regulation of erythrocyte differentiation	1	70	0.0175592	0.21797	TRINITY_DN136993_c2_g6
GO:0006625	protein targeting to peroxisome	1	71	0.017808	0.21797	TRINITY_DN149724_c1_g3
GO:0072662	protein localization to peroxisome	1	71	0.017808	0.21797	TRINITY_DN149724_c1_g3
GO:0072663	establishment of protein localization to peroxisome	1	71	0.017808	0.21797	TRINITY_DN149724_c1_g3
GO:0043574	peroxisomal transport	1	72	0.0180567	0.21797	TRINITY_DN149724_c1_g3
GO:1900744	regulation of p38MAPK cascade	1	76	0.0190509	0.225937	TRINITY_DN136993_c2_g6
GO:0035335	peptidyl-tyrosine dephosphorylation	1	79	0.0197959	0.226439	TRINITY_DN121071_c3_g1
GO:0043457	regulation of cellular respiration	1	80	0.0200441	0.226439	TRINITY_DN158695_c3_g2
GO:0010038	response to metal ion	2	875	0.0200982	0.226439	TRINITY_DN143201_c2_g1;TRINITY_DN158695_c3_g2
GO:0033198	response to ATP	1	83	0.0207884	0.230376	TRINITY_DN158676_c3_g1
GO:0003009	skeletal muscle contraction	1	91	0.0227706	0.234841	TRINITY_DN143201_c2_g1
GO:2000171	negative regulation of dendrite development	1	91	0.0227706	0.234841	TRINITY_DN121071_c3_g1
GO:0048741	skeletal muscle fiber development	1	92	0.0230182	0.234841	TRINITY_DN143201_c2_g1
GO:0055085	transmembrane transport	3	2509	0.0234869	0.234841	TRINITY_DN143201_c2_g1;TRINITY_DN149724_c1_g3;TRINITY_DN158695_c3_g2
GO:1901532	regulation of hematopoietic progenitor cell differentiation	1	95	0.0237604	0.234841	TRINITY_DN136993_c2_g6
GO:0038066	p38MAPK cascade	1	96	0.0240076	0.234841	TRINITY_DN136993_c2_g6
GO:0046320	regulation of fatty acid oxidation	1	96	0.0240076	0.234841	TRINITY_DN149724_c1_g3
GO:0072132	mesenchyme morphogenesis	1	97	0.0242549	0.234841	TRINITY_DN119701_c2_g1
GO:0014904	myotube cell development	1	99	0.0247491	0.234841	TRINITY_DN143201_c2_g1
GO:2001222	regulation of neuron migration	1	104	0.0259838	0.234841	TRINITY_DN121071_c3_g1
GO:0032844	regulation of homeostatic process	2	1012	0.0263588	0.234841	TRINITY_DN136993_c2_g6;TRINITY_DN158695_c3_g2
GO:0006584	catecholamine metabolic process	1	109	0.027217	0.234841	TRINITY_DN145531_c1_g6
GO:0009712	catechol-containing compound metabolic process	1	109	0.027217	0.234841	TRINITY_DN145531_c1_g6
GO:0034308	primary alcohol metabolic process	1	112	0.0279562	0.234841	TRINITY_DN135082_c11_g2
GO:0018023	peptidyl-lysine trimethylation	1	117	0.0291871	0.234841	TRINITY_DN140693_c2_g3
GO:0030219	megakaryocyte differentiation	1	117	0.0291871	0.234841	TRINITY_DN136993_c2_g6
GO:0006977	DNA damage response, signal transduction by p53 class mediator resulting in cell cycle arrest	1	118	0.0294331	0.234841	TRINITY_DN136993_c2_g6
GO:0007413	axonal fasciculation	1	119	0.029679	0.234841	TRINITY_DN121071_c3_g1
GO:0048146	positive regulation of fibroblast proliferation	1	119	0.029679	0.234841	TRINITY_DN121071_c3_g1
GO:0045646	regulation of erythrocyte differentiation	1	120	0.0299249	0.234841	TRINITY_DN136993_c2_g6
GO:0042220	response to cocaine	1	125	0.0311535	0.234841	TRINITY_DN143201_c2_g1
GO:0072431	signal transduction involved in mitotic G1 DNA damage checkpoint	1	128	0.0318899	0.234841	TRINITY_DN136993_c2_g6
GO:1902400	intracellular signal transduction involved in G1 DNA damage checkpoint	1	128	0.0318899	0.234841	TRINITY_DN136993_c2_g6
GO:0007200	phospholipase C-activating G-protein coupled receptor signaling pathway	1	131	0.0326258	0.234841	TRINITY_DN143201_c2_g1
GO:0072413	signal transduction involved in mitotic cell cycle checkpoint	1	133	0.0331161	0.234841	TRINITY_DN136993_c2_g6
GO:1902402	signal transduction involved in mitotic DNA damage checkpoint	1	133	0.0331161	0.234841	TRINITY_DN136993_c2_g6
GO:1902403	signal transduction involved in mitotic DNA integrity checkpoint	1	133	0.0331161	0.234841	TRINITY_DN136993_c2_g6
GO:0007031	peroxisome organization	1	134	0.0333612	0.234841	TRINITY_DN149724_c1_g3
GO:0050879	multicellular organismal movement	1	136	0.0338512	0.234841	TRINITY_DN143201_c2_g1
GO:0050881	musculoskeletal movement	1	136	0.0338512	0.234841	TRINITY_DN143201_c2_g1
GO:0014015	positive regulation of gliogenesis	1	138	0.0343409	0.234841	TRINITY_DN121071_c3_g1
GO:0008380	RNA splicing	2	1169	0.034384	0.234841	TRINITY_DN129883_c1_g3;TRINITY_DN144266_c4_g1
GO:0009118	regulation of nucleoside metabolic process	1	140	0.0348304	0.234841	TRINITY_DN158695_c3_g2
GO:1903578	regulation of ATP metabolic process	1	140	0.0348304	0.234841	TRINITY_DN158695_c3_g2
GO:0072401	signal transduction involved in DNA integrity checkpoint	1	142	0.0353197	0.234841	TRINITY_DN136993_c2_g6
GO:0072422	signal transduction involved in DNA damage checkpoint	1	142	0.0353197	0.234841	TRINITY_DN136993_c2_g6
GO:0072395	signal transduction involved in cell cycle checkpoint	1	143	0.0355642	0.234841	TRINITY_DN136993_c2_g6
GO:0044743	intracellular protein transmembrane import	1	146	0.0362975	0.234841	TRINITY_DN149724_c1_g3
GO:0071277	cellular response to calcium ion	1	147	0.0365418	0.234841	TRINITY_DN158695_c3_g2
GO:0008347	glial cell migration	1	148	0.0367861	0.234841	TRINITY_DN121071_c3_g1
GO:0045892	negative regulation of transcription, DNA-templated	3	2995	0.0370985	0.234841	TRINITY_DN129883_c1_g3;TRINITY_DN140693_c2_g3;TRINITY_DN144266_c4_g1
GO:0050994	regulation of lipid catabolic process	1	150	0.0372744	0.234841	TRINITY_DN149724_c1_g3
GO:1903507	negative regulation of nucleic acid-templated transcription	3	3010	0.0375727	0.234841	TRINITY_DN129883_c1_g3;TRINITY_DN140693_c2_g3;TRINITY_DN144266_c4_g1
GO:0048747	muscle fiber development	1	152	0.0377625	0.234841	TRINITY_DN143201_c2_g1
GO:1902679	negative regulation of RNA biosynthetic process	3	3036	0.0384022	0.234841	TRINITY_DN129883_c1_g3;TRINITY_DN140693_c2_g3;TRINITY_DN144266_c4_g1
GO:0008038	neuron recognition	1	155	0.0384943	0.234841	TRINITY_DN121071_c3_g1
GO:0008542	visual learning	1	157	0.0389818	0.234841	TRINITY_DN121071_c3_g1
GO:0016570	histone modification	2	1258	0.0393106	0.234841	TRINITY_DN136993_c2_g6;TRINITY_DN140693_c2_g3
GO:0018193	peptidyl-amino acid modification	3	3080	0.0398281	0.234841	TRINITY_DN121071_c3_g1;TRINITY_DN136993_c2_g6;TRINITY_DN140693_c2_g3
GO:0010812	negative regulation of cell-substrate adhesion	1	162	0.0401997	0.234841	TRINITY_DN121071_c3_g1
GO:0044708	single-organism behavior	2	1282	0.0406837	0.234841	TRINITY_DN121071_c3_g1;TRINITY_DN143201_c2_g1
GO:0045638	negative regulation of myeloid cell differentiation	1	164	0.0406864	0.234841	TRINITY_DN136993_c2_g6
GO:0016569	covalent chromatin modification	2	1287	0.0409721	0.234841	TRINITY_DN136993_c2_g6;TRINITY_DN140693_c2_g3
GO:0001523	retinoid metabolic process	1	166	0.0411729	0.234841	TRINITY_DN135082_c11_g2
GO:0065002	intracellular protein transmembrane transport	1	169	0.0419022	0.234841	TRINITY_DN149724_c1_g3
GO:0071806	protein transmembrane transport	1	169	0.0419022	0.234841	TRINITY_DN149724_c1_g3
GO:0051253	negative regulation of RNA metabolic process	3	3161	0.0425251	0.234841	TRINITY_DN129883_c1_g3;TRINITY_DN140693_c2_g3;TRINITY_DN144266_c4_g1
GO:0019222	regulation of metabolic process	8	17291	0.0425669	0.234841	TRINITY_DN119701_c2_g1;TRINITY_DN121071_c3_g1;TRINITY_DN129883_c1_g3;TRINITY_DN136993_c2_g6;TRINITY_DN140693_c2_g3;TRINITY_DN144266_c4_g1;TRINITY_DN149724_c1_g3;TRINITY_DN158695_c3_g2
GO:0007632	visual behavior	1	172	0.042631	0.234841	TRINITY_DN121071_c3_g1
GO:0010035	response to inorganic substance	2	1320	0.0428954	0.234841	TRINITY_DN143201_c2_g1;TRINITY_DN158695_c3_g2
GO:0048145	regulation of fibroblast proliferation	1	176	0.0436019	0.234841	TRINITY_DN121071_c3_g1
GO:0048144	fibroblast proliferation	1	177	0.0438445	0.234841	TRINITY_DN121071_c3_g1
GO:0071158	positive regulation of cell cycle arrest	1	177	0.0438445	0.234841	TRINITY_DN136993_c2_g6
GO:1901216	positive regulation of neuron death	1	177	0.0438445	0.234841	TRINITY_DN121071_c3_g1
GO:0016101	diterpenoid metabolic process	1	178	0.0440871	0.234841	TRINITY_DN135082_c11_g2
GO:0045639	positive regulation of myeloid cell differentiation	1	179	0.0443295	0.234841	TRINITY_DN136993_c2_g6
GO:0031571	mitotic G1 DNA damage checkpoint	1	181	0.0448143	0.234841	TRINITY_DN136993_c2_g6
GO:0044819	mitotic G1/S transition checkpoint	1	181	0.0448143	0.234841	TRINITY_DN136993_c2_g6
GO:0044783	G1 DNA damage checkpoint	1	184	0.045541	0.236813	TRINITY_DN136993_c2_g6
GO:0006721	terpenoid metabolic process	1	200	0.0494082	0.254962	TRINITY_DN135082_c11_g2
GO:0018958	phenol-containing compound metabolic process	1	202	0.0498906	0.2555	TRINITY_DN145531_c1_g6
Go biological process categories significantly enriched by down-regulated genes
GO:1902600	hydrogen ion transmembrane transport	2	203	0.00051513	0.0873837	TRINITY_DN131513_c0_g5;TRINITY_DN153371_c0_g2
GO:0042310	vasoconstriction	2	204	0.000520183	0.0873837	TRINITY_DN153371_c0_g2;TRINITY_DN154462_c8_g1
GO:0006818	hydrogen transport	2	234	0.000683014	0.0873837	TRINITY_DN131513_c0_g5;TRINITY_DN153371_c0_g2
GO:0015992	proton transport	2	234	0.000683014	0.0873837	TRINITY_DN131513_c0_g5;TRINITY_DN153371_c0_g2
GO:0050880	regulation of blood vessel size	2	303	0.00113923	0.0873837	TRINITY_DN153371_c0_g2;TRINITY_DN154462_c8_g1
GO:0035150	regulation of tube size	2	305	0.00115414	0.0873837	TRINITY_DN153371_c0_g2;TRINITY_DN154462_c8_g1
GO:1902630	regulation of membrane hyperpolarization	1	7	0.00117964	0.0873837	TRINITY_DN154462_c8_g1
GO:1902632	positive regulation of membrane hyperpolarization	1	7	0.00117964	0.0873837	TRINITY_DN154462_c8_g1
GO:1903280	negative regulation of calcium:sodium antiporter activity	1	8	0.00134806	0.0873837	TRINITY_DN153371_c0_g2
GO:0003018	vascular process in circulatory system	2	359	0.00159203	0.0873837	TRINITY_DN153371_c0_g2;TRINITY_DN154462_c8_g1
GO:0008217	regulation of blood pressure	2	376	0.00174393	0.0873837	TRINITY_DN153371_c0_g2;TRINITY_DN154462_c8_g1
GO:1903596	regulation of gap junction assembly	1	11	0.00185316	0.0873837	TRINITY_DN154462_c8_g1
GO:1903598	positive regulation of gap junction assembly	1	11	0.00185316	0.0873837	TRINITY_DN154462_c8_g1
GO:0051387	negative regulation of neurotrophin TRK receptor signaling pathway	1	12	0.00202148	0.0885118	TRINITY_DN154462_c8_g1
GO:1903279	regulation of calcium:sodium antiporter activity	1	15	0.00252627	0.0993708	TRINITY_DN153371_c0_g2
GO:0010873	positive regulation of cholesterol esterification	1	16	0.00269449	0.0993708	TRINITY_DN154462_c8_g1
GO:0008016	regulation of heart contraction	2	530	0.00341998	0.0993708	TRINITY_DN153371_c0_g2;TRINITY_DN154462_c8_g1
GO:0016264	gap junction assembly	1	21	0.00353517	0.0993708	TRINITY_DN154462_c8_g1
GO:0051386	regulation of neurotrophin TRK receptor signaling pathway	1	21	0.00353517	0.0993708	TRINITY_DN154462_c8_g1
GO:0010872	regulation of cholesterol esterification	1	22	0.00370323	0.0993708	TRINITY_DN154462_c8_g1
GO:0009313	oligosaccharide catabolic process	1	25	0.00420726	0.0993708	TRINITY_DN155374_c2_g2
GO:0060047	heart contraction	2	599	0.00434234	0.0993708	TRINITY_DN153371_c0_g2;TRINITY_DN154462_c8_g1
GO:0045988	negative regulation of striated muscle contraction	1	26	0.00437522	0.0993708	TRINITY_DN153371_c0_g2
GO:0003015	heart process	2	615	0.00457103	0.0993708	TRINITY_DN153371_c0_g2;TRINITY_DN154462_c8_g1
GO:0034433	steroid esterification	1	29	0.00487894	0.0993708	TRINITY_DN154462_c8_g1
GO:0034434	sterol esterification	1	29	0.00487894	0.0993708	TRINITY_DN154462_c8_g1
GO:0034435	cholesterol esterification	1	29	0.00487894	0.0993708	TRINITY_DN154462_c8_g1
GO:1903416	response to glycoside	1	29	0.00487894	0.0993708	TRINITY_DN153371_c0_g2
GO:1903522	regulation of blood circulation	2	636	0.00487956	0.0993708	TRINITY_DN153371_c0_g2;TRINITY_DN154462_c8_g1
GO:2000650	negative regulation of sodium ion transmembrane transporter activity	1	33	0.00555022	0.0993708	TRINITY_DN153371_c0_g2
GO:0046034	ATP metabolic process	2	681	0.00557246	0.0993708	TRINITY_DN131513_c0_g5;TRINITY_DN153371_c0_g2
GO:0051481	negative regulation of cytosolic calcium ion concentration	1	34	0.00571797	0.0993708	TRINITY_DN153371_c0_g2
GO:1902306	negative regulation of sodium ion transmembrane transport	1	35	0.0058857	0.0993708	TRINITY_DN153371_c0_g2
GO:0009205	purine ribonucleoside triphosphate metabolic process	2	722	0.00624109	0.0993708	TRINITY_DN131513_c0_g5;TRINITY_DN153371_c0_g2
GO:0010766	negative regulation of sodium ion transport	1	38	0.00638873	0.0993708	TRINITY_DN153371_c0_g2
GO:0009144	purine nucleoside triphosphate metabolic process	2	739	0.00652867	0.0993708	TRINITY_DN131513_c0_g5;TRINITY_DN153371_c0_g2
GO:0009199	ribonucleoside triphosphate metabolic process	2	740	0.00654577	0.0993708	TRINITY_DN131513_c0_g5;TRINITY_DN153371_c0_g2
GO:0060081	membrane hyperpolarization	1	41	0.00689154	0.0993708	TRINITY_DN154462_c8_g1
GO:0002087	regulation of respiratory gaseous exchange by neurological system process	1	43	0.00722662	0.0993708	TRINITY_DN153371_c0_g2
GO:1901201	regulation of extracellular matrix assembly	1	43	0.00722662	0.0993708	TRINITY_DN154462_c8_g1
GO:0009167	purine ribonucleoside monophosphate metabolic process	2	787	0.00737301	0.0993708	TRINITY_DN131513_c0_g5;TRINITY_DN153371_c0_g2
GO:0009126	purine nucleoside monophosphate metabolic process	2	788	0.0073911	0.0993708	TRINITY_DN131513_c0_g5;TRINITY_DN153371_c0_g2
GO:0090190	positive regulation of branching involved in ureteric bud morphogenesis	1	44	0.00739412	0.0993708	TRINITY_DN154462_c8_g1
GO:1901020	negative regulation of calcium ion transmembrane transporter activity	1	44	0.00739412	0.0993708	TRINITY_DN153371_c0_g2
GO:0009416	response to light stimulus	2	803	0.00766499	0.0993708	TRINITY_DN137823_c2_g2;TRINITY_DN153371_c0_g2
GO:0061213	positive regulation of mesonephros development	1	46	0.00772904	0.0993708	TRINITY_DN154462_c8_g1
GO:0009161	ribonucleoside monophosphate metabolic process	2	826	0.00809388	0.0993708	TRINITY_DN131513_c0_g5;TRINITY_DN153371_c0_g2
GO:0090189	regulation of branching involved in ureteric bud morphogenesis	1	49	0.00823124	0.0993708	TRINITY_DN154462_c8_g1
GO:0045940	positive regulation of steroid metabolic process	1	50	0.00839858	0.0993708	TRINITY_DN154462_c8_g1
GO:0009141	nucleoside triphosphate metabolic process	2	847	0.00849485	0.0993708	TRINITY_DN131513_c0_g5;TRINITY_DN153371_c0_g2
GO:0061217	regulation of mesonephros development	1	51	0.00856591	0.0993708	TRINITY_DN154462_c8_g1
GO:0009123	nucleoside monophosphate metabolic process	2	855	0.00864994	0.0993708	TRINITY_DN131513_c0_g5;TRINITY_DN153371_c0_g2
GO:1903170	negative regulation of calcium ion transmembrane transport	1	52	0.0087332	0.0993708	TRINITY_DN153371_c0_g2
GO:0036376	sodium ion export from cell	1	54	0.00906772	0.0993708	TRINITY_DN153371_c0_g2
GO:0071436	sodium ion export	1	54	0.00906772	0.0993708	TRINITY_DN153371_c0_g2
GO:0044065	regulation of respiratory system process	1	55	0.00923494	0.0993708	TRINITY_DN153371_c0_g2
GO:0030007	cellular potassium ion homeostasis	1	56	0.00940214	0.0993708	TRINITY_DN153371_c0_g2
GO:0055119	relaxation of cardiac muscle	1	56	0.00940214	0.0993708	TRINITY_DN153371_c0_g2
GO:0048011	neurotrophin TRK receptor signaling pathway	1	60	0.0100707	0.102889	TRINITY_DN154462_c8_g1
GO:1901890	positive regulation of cell junction assembly	1	60	0.0100707	0.102889	TRINITY_DN154462_c8_g1
GO:0001504	neurotransmitter uptake	1	63	0.0105718	0.103727	TRINITY_DN153371_c0_g2
GO:0003081	regulation of systemic arterial blood pressure by renin-angiotensin	1	65	0.0109057	0.103727	TRINITY_DN154462_c8_g1
GO:0046128	purine ribonucleoside metabolic process	2	975	0.0111291	0.103727	TRINITY_DN131513_c0_g5;TRINITY_DN153371_c0_g2
GO:0043576	regulation of respiratory gaseous exchange	1	67	0.0112396	0.103727	TRINITY_DN153371_c0_g2
GO:0042278	purine nucleoside metabolic process	2	983	0.0113045	0.103727	TRINITY_DN131513_c0_g5;TRINITY_DN153371_c0_g2
GO:0055075	potassium ion homeostasis	1	68	0.0114065	0.103727	TRINITY_DN153371_c0_g2
GO:0010882	regulation of cardiac muscle contraction by calcium ion signaling	1	69	0.0115734	0.103727	TRINITY_DN153371_c0_g2
GO:0045932	negative regulation of muscle contraction	1	69	0.0115734	0.103727	TRINITY_DN153371_c0_g2
GO:0090184	positive regulation of kidney development	1	71	0.011907	0.103727	TRINITY_DN154462_c8_g1
GO:0045822	negative regulation of heart contraction	1	73	0.0122406	0.103727	TRINITY_DN153371_c0_g2
GO:0009119	ribonucleoside metabolic process	2	1032	0.0124053	0.103727	TRINITY_DN131513_c0_g5;TRINITY_DN153371_c0_g2
GO:0045746	negative regulation of Notch signaling pathway	1	74	0.0124073	0.103727	TRINITY_DN126606_c0_g1
GO:0006883	cellular sodium ion homeostasis	1	75	0.012574	0.103727	TRINITY_DN153371_c0_g2
GO:0090075	relaxation of muscle	1	75	0.012574	0.103727	TRINITY_DN153371_c0_g2
GO:0045742	positive regulation of epidermal growth factor receptor signaling pathway	1	76	0.0127407	0.103727	TRINITY_DN154462_c8_g1
GO:1901186	positive regulation of ERBB signaling pathway	1	77	0.0129074	0.103727	TRINITY_DN154462_c8_g1
GO:0001990	regulation of systemic arterial blood pressure by hormone	1	80	0.0134072	0.103727	TRINITY_DN154462_c8_g1
GO:0015985	energy coupled proton transport, down electrochemical gradient	1	82	0.0137403	0.103727	TRINITY_DN131513_c0_g5
GO:0015986	ATP synthesis coupled proton transport	1	82	0.0137403	0.103727	TRINITY_DN131513_c0_g5
GO:0009116	nucleoside metabolic process	2	1089	0.0137435	0.103727	TRINITY_DN131513_c0_g5;TRINITY_DN153371_c0_g2
GO:0002026	regulation of the force of heart contraction	1	84	0.0140733	0.103727	TRINITY_DN153371_c0_g2
GO:0010107	potassium ion import	1	86	0.0144062	0.103727	TRINITY_DN153371_c0_g2
GO:0034063	stress granule assembly	1	86	0.0144062	0.103727	TRINITY_DN137823_c2_g2
GO:0038179	neurotrophin signaling pathway	1	88	0.014739	0.103727	TRINITY_DN154462_c8_g1
GO:0051926	negative regulation of calcium ion transport	1	88	0.014739	0.103727	TRINITY_DN153371_c0_g2
GO:1901657	glycosyl compound metabolic process	2	1134	0.0148431	0.103727	TRINITY_DN131513_c0_g5;TRINITY_DN153371_c0_g2
GO:0048255	mRNA stabilization	1	89	0.0149054	0.103727	TRINITY_DN137823_c2_g2
GO:0008015	blood circulation	2	1139	0.0149676	0.103727	TRINITY_DN153371_c0_g2;TRINITY_DN154462_c8_g1
GO:0043489	RNA stabilization	1	90	0.0150717	0.103727	TRINITY_DN137823_c2_g2
GO:0003013	circulatory system process	2	1159	0.0154702	0.103727	TRINITY_DN153371_c0_g2;TRINITY_DN154462_c8_g1
GO:0009314	response to radiation	2	1161	0.0155208	0.103727	TRINITY_DN137823_c2_g2;TRINITY_DN153371_c0_g2
GO:0061098	positive regulation of protein tyrosine kinase activity	1	94	0.0157368	0.103727	TRINITY_DN154462_c8_g1
GO:1903053	regulation of extracellular matrix organization	1	94	0.0157368	0.103727	TRINITY_DN154462_c8_g1
GO:0044057	regulation of system process	2	1188	0.016212	0.10563	TRINITY_DN153371_c0_g2;TRINITY_DN154462_c8_g1
GO:0003016	respiratory system process	1	98	0.0164014	0.10563	TRINITY_DN153371_c0_g2
GO:1903523	negative regulation of blood circulation	1	100	0.0167336	0.10563	TRINITY_DN153371_c0_g2
GO:0003044	regulation of systemic arterial blood pressure mediated by a chemical signal	1	101	0.0168997	0.10563	TRINITY_DN154462_c8_g1
GO:0085029	extracellular matrix assembly	1	102	0.0170657	0.10563	TRINITY_DN154462_c8_g1
GO:0098662	inorganic cation transmembrane transport	2	1224	0.0171542	0.10563	TRINITY_DN131513_c0_g5;TRINITY_DN153371_c0_g2
GO:0098657	import into cell	1	103	0.0172317	0.10563	TRINITY_DN153371_c0_g2
GO:0006940	regulation of smooth muscle contraction	1	108	0.0180614	0.108972	TRINITY_DN153371_c0_g2
GO:0086004	regulation of cardiac muscle cell contraction	1	109	0.0182272	0.108972	TRINITY_DN153371_c0_g2
GO:0098655	cation transmembrane transport	2	1267	0.0183101	0.108972	TRINITY_DN131513_c0_g5;TRINITY_DN153371_c0_g2
GO:0035094	response to nicotine	1	112	0.0187246	0.110119	TRINITY_DN153371_c0_g2
GO:0090183	regulation of kidney development	1	113	0.0188904	0.110119	TRINITY_DN154462_c8_g1
GO:0055078	sodium ion homeostasis	1	116	0.0193875	0.110119	TRINITY_DN153371_c0_g2
GO:0032413	negative regulation of ion transmembrane transporter activity	1	118	0.0197188	0.110119	TRINITY_DN153371_c0_g2
GO:1903115	regulation of actin filament-based movement	1	118	0.0197188	0.110119	TRINITY_DN153371_c0_g2
GO:2001238	positive regulation of extrinsic apoptotic signaling pathway	1	118	0.0197188	0.110119	TRINITY_DN154462_c8_g1
GO:0098660	inorganic ion transmembrane transport	2	1321	0.0198082	0.110119	TRINITY_DN131513_c0_g5;TRINITY_DN153371_c0_g2
GO:0015672	monovalent inorganic cation transport	2	1327	0.0199778	0.110119	TRINITY_DN131513_c0_g5;TRINITY_DN153371_c0_g2
GO:0009150	purine ribonucleotide metabolic process	2	1332	0.0201196	0.110119	TRINITY_DN131513_c0_g5;TRINITY_DN153371_c0_g2
GO:0000462	maturation of SSU-rRNA from tricistronic rRNA transcript (SSU-rRNA, 5.8S rRNA, LSU-rRNA)	1	125	0.0208775	0.112469	TRINITY_DN119995_c2_g3
GO:0009259	ribonucleotide metabolic process	2	1372	0.0212699	0.112469	TRINITY_DN131513_c0_g5;TRINITY_DN153371_c0_g2
GO:0006163	purine nucleotide metabolic process	2	1386	0.021679	0.112469	TRINITY_DN131513_c0_g5;TRINITY_DN153371_c0_g2
GO:0060688	regulation of morphogenesis of a branching structure	1	130	0.0217043	0.112469	TRINITY_DN154462_c8_g1
GO:0015988	energy coupled proton transmembrane transport, against electrochemical gradient	1	131	0.0218696	0.112469	TRINITY_DN153371_c0_g2
GO:0015991	ATP hydrolysis coupled proton transport	1	131	0.0218696	0.112469	TRINITY_DN153371_c0_g2
GO:0090662	ATP hydrolysis coupled transmembrane transport	1	132	0.0220349	0.112469	TRINITY_DN153371_c0_g2
GO:1903779	regulation of cardiac conduction	1	133	0.0222002	0.112469	TRINITY_DN154462_c8_g1
GO:1904063	negative regulation of cation transmembrane transport	1	133	0.0222002	0.112469	TRINITY_DN153371_c0_g2
GO:0032410	negative regulation of transporter activity	1	136	0.0226958	0.114037	TRINITY_DN153371_c0_g2
GO:0019693	ribose phosphate metabolic process	2	1432	0.0230468	0.114859	TRINITY_DN131513_c0_g5;TRINITY_DN153371_c0_g2
GO:0006754	ATP biosynthetic process	1	141	0.0235213	0.115236	TRINITY_DN131513_c0_g5
GO:0022613	ribonucleoprotein complex biogenesis	2	1451	0.0236222	0.115236	TRINITY_DN119995_c2_g3;TRINITY_DN137823_c2_g2
GO:0019229	regulation of vasoconstriction	1	142	0.0236863	0.115236	TRINITY_DN153371_c0_g2
GO:0001658	branching involved in ureteric bud morphogenesis	1	146	0.0243461	0.116595	TRINITY_DN154462_c8_g1
GO:0086003	cardiac muscle cell contraction	1	146	0.0243461	0.116595	TRINITY_DN153371_c0_g2
GO:0007585	respiratory gaseous exchange	1	148	0.0246759	0.117258	TRINITY_DN153371_c0_g2
GO:2000649	regulation of sodium ion transmembrane transporter activity	1	150	0.0250056	0.117911	TRINITY_DN153371_c0_g2
GO:0008542	visual learning	1	157	0.0261586	0.120441	TRINITY_DN153371_c0_g2
GO:0061097	regulation of protein tyrosine kinase activity	1	158	0.0263233	0.120441	TRINITY_DN154462_c8_g1
GO:0071260	cellular response to mechanical stimulus	1	159	0.0264879	0.120441	TRINITY_DN153371_c0_g2
GO:0072521	purine-containing compound metabolic process	2	1548	0.0266533	0.120441	TRINITY_DN131513_c0_g5;TRINITY_DN153371_c0_g2
GO:0090066	regulation of anatomical structure size	2	1551	0.0267495	0.120441	TRINITY_DN153371_c0_g2;TRINITY_DN154462_c8_g1
GO:0060675	ureteric bud morphogenesis	1	161	0.026817	0.120441	TRINITY_DN154462_c8_g1
GO:0050886	endocrine process	1	163	0.027146	0.120441	TRINITY_DN154462_c8_g1
GO:0072171	mesonephric tubule morphogenesis	1	163	0.027146	0.120441	TRINITY_DN154462_c8_g1
GO:0009206	purine ribonucleoside triphosphate biosynthetic process	1	164	0.0273105	0.120441	TRINITY_DN131513_c0_g5
GO:0030490	maturation of SSU-rRNA	1	166	0.0276393	0.121021	TRINITY_DN119995_c2_g3
GO:0009145	purine nucleoside triphosphate biosynthetic process	1	169	0.0281324	0.122306	TRINITY_DN131513_c0_g5
GO:0007632	visual behavior	1	172	0.0286253	0.123413	TRINITY_DN153371_c0_g2
GO:0034766	negative regulation of ion transmembrane transport	1	173	0.0287896	0.123413	TRINITY_DN153371_c0_g2
GO:1901564	organonitrogen compound metabolic process	4	7552	0.0291979	0.123793	TRINITY_DN119995_c2_g3;TRINITY_DN131513_c0_g5;TRINITY_DN137823_c2_g2;TRINITY_DN153371_c0_g2
GO:0014068	positive regulation of phosphatidylinositol 3-kinase signaling	1	176	0.0292822	0.123793	TRINITY_DN154462_c8_g1
GO:0009311	oligosaccharide metabolic process	1	179	0.0297745	0.124162	TRINITY_DN155374_c2_g2
GO:1902305	regulation of sodium ion transmembrane transport	1	179	0.0297745	0.124162	TRINITY_DN153371_c0_g2
GO:0019218	regulation of steroid metabolic process	1	182	0.0302667	0.12503	TRINITY_DN154462_c8_g1
GO:0009201	ribonucleoside triphosphate biosynthetic process	1	183	0.0304307	0.12503	TRINITY_DN131513_c0_g5
GO:0034763	negative regulation of transmembrane transport	1	184	0.0305947	0.12503	TRINITY_DN153371_c0_g2
GO:0010595	positive regulation of endothelial cell migration	1	190	0.031578	0.125213	TRINITY_DN154462_c8_g1
GO:0055117	regulation of cardiac muscle contraction	1	190	0.031578	0.125213	TRINITY_DN153371_c0_g2
GO:0072078	nephron tubule morphogenesis	1	190	0.031578	0.125213	TRINITY_DN154462_c8_g1
GO:0008593	regulation of Notch signaling pathway	1	191	0.0317418	0.125213	TRINITY_DN126606_c0_g1
GO:0042058	regulation of epidermal growth factor receptor signaling pathway	1	192	0.0319055	0.125213	TRINITY_DN154462_c8_g1
GO:1901019	regulation of calcium ion transmembrane transporter activity	1	192	0.0319055	0.125213	TRINITY_DN153371_c0_g2
GO:0072088	nephron epithelium morphogenesis	1	193	0.0320693	0.125213	TRINITY_DN154462_c8_g1
GO:0003073	regulation of systemic arterial blood pressure	1	196	0.0325604	0.125374	TRINITY_DN154462_c8_g1
GO:0072028	nephron morphogenesis	1	196	0.0325604	0.125374	TRINITY_DN154462_c8_g1
GO:1901888	regulation of cell junction assembly	1	197	0.032724	0.125374	TRINITY_DN154462_c8_g1
GO:1901184	regulation of ERBB signaling pathway	1	200	0.0332148	0.126464	TRINITY_DN154462_c8_g1
GO:0061333	renal tubule morphogenesis	1	213	0.035339	0.1327	TRINITY_DN154462_c8_g1
GO:0009117	nucleotide metabolic process	2	1804	0.035376	0.1327	TRINITY_DN131513_c0_g5;TRINITY_DN153371_c0_g2
GO:0070252	actin-mediated cell contraction	1	214	0.0355022	0.1327	TRINITY_DN153371_c0_g2
GO:0006753	nucleoside phosphate metabolic process	2	1829	0.0362818	0.134792	TRINITY_DN131513_c0_g5;TRINITY_DN153371_c0_g2
GO:0042274	ribosomal small subunit biogenesis	1	224	0.0371331	0.137124	TRINITY_DN119995_c2_g3
GO:0034220	ion transmembrane transport	2	1860	0.0374178	0.137348	TRINITY_DN131513_c0_g5;TRINITY_DN153371_c0_g2
GO:0009142	nucleoside triphosphate biosynthetic process	1	229	0.0379476	0.138464	TRINITY_DN131513_c0_g5
GO:0008306	associative learning	1	232	0.038436	0.139416	TRINITY_DN153371_c0_g2
GO:0003014	renal system process	1	237	0.0392496	0.140333	TRINITY_DN154462_c8_g1
GO:0006939	smooth muscle contraction	1	238	0.0394122	0.140333	TRINITY_DN153371_c0_g2
GO:0006942	regulation of striated muscle contraction	1	239	0.0395748	0.140333	TRINITY_DN153371_c0_g2
GO:0043488	regulation of mRNA stability	1	241	0.0398999	0.140333	TRINITY_DN137823_c2_g2
GO:0001657	ureteric bud development	1	242	0.0400625	0.140333	TRINITY_DN154462_c8_g1
GO:0060993	kidney morphogenesis	1	242	0.0400625	0.140333	TRINITY_DN154462_c8_g1
GO:0043487	regulation of RNA stability	1	245	0.0405499	0.140535	TRINITY_DN137823_c2_g2
GO:0072080	nephron tubule development	1	247	0.0408748	0.140535	TRINITY_DN154462_c8_g1
GO:0072163	mesonephric epithelium development	1	248	0.0410371	0.140535	TRINITY_DN154462_c8_g1
GO:0072164	mesonephric tubule development	1	248	0.0410371	0.140535	TRINITY_DN154462_c8_g1
GO:0009127	purine nucleoside monophosphate biosynthetic process	1	252	0.0416864	0.140952	TRINITY_DN131513_c0_g5
GO:0009168	purine ribonucleoside monophosphate biosynthetic process	1	252	0.0416864	0.140952	TRINITY_DN131513_c0_g5
GO:0001823	mesonephros development	1	253	0.0418487	0.140952	TRINITY_DN154462_c8_g1
GO:0030004	cellular monovalent inorganic cation homeostasis	1	260	0.0429838	0.143984	TRINITY_DN153371_c0_g2
GO:0061326	renal tubule development	1	263	0.0434699	0.144575	TRINITY_DN154462_c8_g1
GO:0043271	negative regulation of ion transport	1	264	0.0436319	0.144575	TRINITY_DN153371_c0_g2
GO:1901566	organonitrogen compound biosynthetic process	3	4919	0.0439268	0.144769	TRINITY_DN119995_c2_g3;TRINITY_DN131513_c0_g5;TRINITY_DN137823_c2_g2
GO:0055086	nucleobase-containing small molecule metabolic process	2	2040	0.0442886	0.145181	TRINITY_DN131513_c0_g5;TRINITY_DN153371_c0_g2
GO:0009156	ribonucleoside monophosphate biosynthetic process	1	290	0.0478349	0.153136	TRINITY_DN131513_c0_g5
GO:0014066	regulation of phosphatidylinositol 3-kinase signaling	1	292	0.0481575	0.153136	TRINITY_DN154462_c8_g1
GO:1903169	regulation of calcium ion transmembrane transport	1	292	0.0481575	0.153136	TRINITY_DN153371_c0_g2
GO:0002028	regulation of sodium ion transport	1	293	0.0483188	0.153136	TRINITY_DN153371_c0_g2
GO:0090288	negative regulation of cellular response to growth factor stimulus	1	293	0.0483188	0.153136	TRINITY_DN154462_c8_g1
GO:0007043	cell-cell junction assembly	1	295	0.0486412	0.153136	TRINITY_DN154462_c8_g1
GO:0072009	nephron epithelium development	1	296	0.0488024	0.153136	TRINITY_DN154462_c8_g1
GO:0035725	sodium ion transmembrane transport	1	297	0.0489636	0.153136	TRINITY_DN153371_c0_g2
GO:0060048	cardiac muscle contraction	1	297	0.0489636	0.153136	TRINITY_DN153371_c0_g2
GO:0010634	positive regulation of epithelial cell migration	1	300	0.049447	0.153863	TRINITY_DN154462_c8_g1
GO:0045727	positive regulation of translation	1	302	0.0497691	0.154083	TRINITY_DN137823_c2_g2

## Sheet: Sleep vs Activity
Table S3. GO biological process enrichment data of six pairwise comparisons.
Go biological process categories significantly enriched by up-regulated genes
GO ID	Description	out (5)	All (59313)	pvalue	p.adjust	Genes
GO:0043578	nuclear matrix organization	1	43	0.00361971	0.190783	TRINITY_DN91186_c0_g1
GO:0090292	nuclear matrix anchoring at nuclear membrane	1	43	0.00361971	0.190783	TRINITY_DN91186_c0_g1
GO:0090286	cytoskeletal anchoring at nuclear membrane	1	79	0.00664209	0.190783	TRINITY_DN91186_c0_g1
GO:0051457	maintenance of protein location in nucleus	1	80	0.00672594	0.190783	TRINITY_DN91186_c0_g1
GO:0006891	intra-Golgi vesicle-mediated transport	1	109	0.00915514	0.190783	TRINITY_DN137456_c1_g1
GO:0046856	phosphatidylinositol dephosphorylation	1	111	0.0093225	0.190783	TRINITY_DN155317_c1_g3
GO:0072595	maintenance of protein localization in organelle	1	129	0.0108277	0.190783	TRINITY_DN91186_c0_g1
GO:0046839	phospholipid dephosphorylation	1	141	0.0118301	0.190783	TRINITY_DN155317_c1_g3
GO:0043647	inositol phosphate metabolic process	1	156	0.013082	0.190783	TRINITY_DN155317_c1_g3
GO:0030317	sperm motility	1	158	0.0132488	0.190783	TRINITY_DN155317_c1_g3
GO:0022900	electron transport chain	1	218	0.0182431	0.223224	TRINITY_DN128115_c1_g2
GO:0070613	regulation of protein processing	1	235	0.0196545	0.223224	TRINITY_DN155317_c1_g3
GO:1903317	regulation of protein maturation	1	241	0.0201522	0.223224	TRINITY_DN155317_c1_g3
GO:0019751	polyol metabolic process	1	266	0.0222239	0.228589	TRINITY_DN155317_c1_g3
GO:0007030	Golgi organization	1	329	0.0274292	0.256956	TRINITY_DN91186_c0_g1
GO:0032507	maintenance of protein location in cell	1	366	0.0304759	0.256956	TRINITY_DN91186_c0_g1
GO:0045185	maintenance of protein location	1	380	0.0316267	0.256956	TRINITY_DN91186_c0_g1
GO:0006997	nucleus organization	1	386	0.0321195	0.256956	TRINITY_DN91186_c0_g1
GO:0051651	maintenance of location in cell	1	447	0.037119	0.270201	TRINITY_DN91186_c0_g1
GO:0046488	phosphatidylinositol metabolic process	1	452	0.0375279	0.270201	TRINITY_DN155317_c1_g3
Go biological process categories significantly enriched by down-regulated genes
GO:0043435	response to corticotropin-releasing hormone	3	11	1.04288e-09	3.59272e-07	TRINITY_DN133897_c0_g2;TRINITY_DN133897_c0_g3;TRINITY_DN150858_c0_g2
GO:0071376	cellular response to corticotropin-releasing hormone stimulus	3	11	1.04288e-09	3.59272e-07	TRINITY_DN133897_c0_g2;TRINITY_DN133897_c0_g3;TRINITY_DN150858_c0_g2
GO:0061469	regulation of type B pancreatic cell proliferation	3	18	5.15341e-09	1.18357e-06	TRINITY_DN133897_c0_g2;TRINITY_DN133897_c0_g3;TRINITY_DN150858_c0_g2
GO:0044342	type B pancreatic cell proliferation	3	38	5.3156e-08	9.15613e-06	TRINITY_DN133897_c0_g2;TRINITY_DN133897_c0_g3;TRINITY_DN150858_c0_g2
GO:0032870	cellular response to hormone stimulus	6	1487	1.99547e-07	2.74976e-05	TRINITY_DN102874_c0_g1;TRINITY_DN133897_c0_g2;TRINITY_DN133897_c0_g3;TRINITY_DN146829_c1_g2;TRINITY_DN150858_c0_g2;TRINITY_DN156688_c5_g2
GO:0009725	response to hormone	6	2140	1.67811e-06	0.000192703	TRINITY_DN102874_c0_g1;TRINITY_DN133897_c0_g2;TRINITY_DN133897_c0_g3;TRINITY_DN146829_c1_g2;TRINITY_DN150858_c0_g2;TRINITY_DN156688_c5_g2
GO:0097167	circadian regulation of translation	2	17	5.09434e-06	0.000493539	TRINITY_DN146829_c1_g2;TRINITY_DN156688_c5_g2
GO:2000323	negative regulation of glucocorticoid receptor signaling pathway	2	18	5.73049e-06	0.000493539	TRINITY_DN146829_c1_g2;TRINITY_DN156688_c5_g2
GO:0071375	cellular response to peptide hormone stimulus	4	701	8.88021e-06	0.00067983	TRINITY_DN102874_c0_g1;TRINITY_DN133897_c0_g2;TRINITY_DN133897_c0_g3;TRINITY_DN150858_c0_g2
GO:0071495	cellular response to endogenous stimulus	6	2991	1.16135e-05	0.000756215	TRINITY_DN102874_c0_g1;TRINITY_DN133897_c0_g2;TRINITY_DN133897_c0_g3;TRINITY_DN146829_c1_g2;TRINITY_DN150858_c0_g2;TRINITY_DN156688_c5_g2
GO:1901653	cellular response to peptide	4	758	1.20731e-05	0.000756215	TRINITY_DN102874_c0_g1;TRINITY_DN133897_c0_g2;TRINITY_DN133897_c0_g3;TRINITY_DN150858_c0_g2
GO:2000322	regulation of glucocorticoid receptor signaling pathway	2	32	1.85481e-05	0.00106497	TRINITY_DN146829_c1_g2;TRINITY_DN156688_c5_g2
GO:0043434	response to peptide hormone	4	890	2.26453e-05	0.0012002	TRINITY_DN102874_c0_g1;TRINITY_DN133897_c0_g2;TRINITY_DN133897_c0_g3;TRINITY_DN150858_c0_g2
GO:0070932	histone H3 deacetylation	2	42	3.21612e-05	0.00145056	TRINITY_DN146829_c1_g2;TRINITY_DN156688_c5_g2
GO:1900015	regulation of cytokine production involved in inflammatory response	2	44	3.53283e-05	0.00145056	TRINITY_DN146829_c1_g2;TRINITY_DN156688_c5_g2
GO:1901652	response to peptide	4	1003	3.61085e-05	0.00145056	TRINITY_DN102874_c0_g1;TRINITY_DN133897_c0_g2;TRINITY_DN133897_c0_g3;TRINITY_DN150858_c0_g2
GO:0002534	cytokine production involved in inflammatory response	2	45	3.69673e-05	0.00145056	TRINITY_DN146829_c1_g2;TRINITY_DN156688_c5_g2
GO:0048523	negative regulation of cellular process	9	11249	3.97975e-05	0.00145056	TRINITY_DN102874_c0_g1;TRINITY_DN107168_c0_g1;TRINITY_DN115446_c0_g1;TRINITY_DN133897_c0_g2;TRINITY_DN133897_c0_g3;TRINITY_DN145442_c1_g1;TRINITY_DN146829_c1_g2;TRINITY_DN150858_c0_g2;TRINITY_DN156688_c5_g2
GO:0043153	entrainment of circadian clock by photoperiod	2	47	4.03562e-05	0.00145056	TRINITY_DN146829_c1_g2;TRINITY_DN156688_c5_g2
GO:0042921	glucocorticoid receptor signaling pathway	2	48	4.21061e-05	0.00145056	TRINITY_DN146829_c1_g2;TRINITY_DN156688_c5_g2
GO:0031958	corticosteroid receptor signaling pathway	2	50	4.57166e-05	0.00148209	TRINITY_DN146829_c1_g2;TRINITY_DN156688_c5_g2
GO:0042634	regulation of hair cycle	2	51	4.75773e-05	0.00148209	TRINITY_DN146829_c1_g2;TRINITY_DN156688_c5_g2
GO:0009648	photoperiodism	2	52	4.94748e-05	0.00148209	TRINITY_DN146829_c1_g2;TRINITY_DN156688_c5_g2
GO:0045944	positive regulation of transcription from RNA polymerase II promoter	5	2320	5.73295e-05	0.00164583	TRINITY_DN133897_c0_g2;TRINITY_DN133897_c0_g3;TRINITY_DN146829_c1_g2;TRINITY_DN150858_c0_g2;TRINITY_DN156688_c5_g2
GO:0009719	response to endogenous stimulus	6	3991	5.99346e-05	0.0016518	TRINITY_DN102874_c0_g1;TRINITY_DN133897_c0_g2;TRINITY_DN133897_c0_g3;TRINITY_DN146829_c1_g2;TRINITY_DN150858_c0_g2;TRINITY_DN156688_c5_g2
GO:0009649	entrainment of circadian clock	2	63	7.2779e-05	0.00187891	TRINITY_DN146829_c1_g2;TRINITY_DN156688_c5_g2
GO:0048519	negative regulation of biological process	9	12108	7.36293e-05	0.00187891	TRINITY_DN102874_c0_g1;TRINITY_DN107168_c0_g1;TRINITY_DN115446_c0_g1;TRINITY_DN133897_c0_g2;TRINITY_DN133897_c0_g3;TRINITY_DN145442_c1_g1;TRINITY_DN146829_c1_g2;TRINITY_DN150858_c0_g2;TRINITY_DN156688_c5_g2
GO:0071417	cellular response to organonitrogen compound	4	1267	8.94434e-05	0.00220095	TRINITY_DN102874_c0_g1;TRINITY_DN133897_c0_g2;TRINITY_DN133897_c0_g3;TRINITY_DN150858_c0_g2
GO:0033144	negative regulation of intracellular steroid hormone receptor signaling pathway	2	73	9.7823e-05	0.00232414	TRINITY_DN146829_c1_g2;TRINITY_DN156688_c5_g2
GO:1900744	regulation of p38MAPK cascade	2	76	0.000106051	0.00243563	TRINITY_DN146829_c1_g2;TRINITY_DN156688_c5_g2
GO:0002532	production of molecular mediator involved in inflammatory response	2	84	0.0001296	0.00288047	TRINITY_DN146829_c1_g2;TRINITY_DN156688_c5_g2
GO:1901699	cellular response to nitrogen compound	4	1442	0.000147314	0.00317186	TRINITY_DN102874_c0_g1;TRINITY_DN133897_c0_g2;TRINITY_DN133897_c0_g3;TRINITY_DN150858_c0_g2
GO:0045444	fat cell differentiation	3	542	0.000157	0.00327798	TRINITY_DN133897_c0_g2;TRINITY_DN133897_c0_g3;TRINITY_DN150858_c0_g2
GO:0038066	p38MAPK cascade	2	96	0.0001693	0.00343082	TRINITY_DN146829_c1_g2;TRINITY_DN156688_c5_g2
GO:0046329	negative regulation of JNK cascade	2	98	0.000176426	0.00347308	TRINITY_DN146829_c1_g2;TRINITY_DN156688_c5_g2
GO:0071310	cellular response to organic substance	6	5003	0.000212063	0.00405864	TRINITY_DN102874_c0_g1;TRINITY_DN133897_c0_g2;TRINITY_DN133897_c0_g3;TRINITY_DN146829_c1_g2;TRINITY_DN150858_c0_g2;TRINITY_DN156688_c5_g2
GO:0043124	negative regulation of I-kappaB kinase/NF-kappaB signaling	2	114	0.000238653	0.00444411	TRINITY_DN146829_c1_g2;TRINITY_DN156688_c5_g2
GO:0032873	negative regulation of stress-activated MAPK cascade	2	118	0.000255657	0.0045166	TRINITY_DN146829_c1_g2;TRINITY_DN156688_c5_g2
GO:0070303	negative regulation of stress-activated protein kinase signaling cascade	2	118	0.000255657	0.0045166	TRINITY_DN146829_c1_g2;TRINITY_DN156688_c5_g2
GO:0050678	regulation of epithelial cell proliferation	3	707	0.000342404	0.00589791	TRINITY_DN133897_c0_g2;TRINITY_DN133897_c0_g3;TRINITY_DN150858_c0_g2
GO:0045893	positive regulation of transcription, DNA-templated	5	3524	0.00041072	0.00673776	TRINITY_DN133897_c0_g2;TRINITY_DN133897_c0_g3;TRINITY_DN146829_c1_g2;TRINITY_DN150858_c0_g2;TRINITY_DN156688_c5_g2
GO:1903508	positive regulation of nucleic acid-templated transcription	5	3524	0.00041072	0.00673776	TRINITY_DN133897_c0_g2;TRINITY_DN133897_c0_g3;TRINITY_DN146829_c1_g2;TRINITY_DN150858_c0_g2;TRINITY_DN156688_c5_g2
GO:1902680	positive regulation of RNA biosynthetic process	5	3545	0.000422202	0.00676505	TRINITY_DN133897_c0_g2;TRINITY_DN133897_c0_g3;TRINITY_DN146829_c1_g2;TRINITY_DN150858_c0_g2;TRINITY_DN156688_c5_g2
GO:0043154	negative regulation of cysteine-type endopeptidase activity involved in apoptotic process	2	164	0.000492465	0.00771155	TRINITY_DN133897_c0_g2;TRINITY_DN150858_c0_g2
GO:0051254	positive regulation of RNA metabolic process	5	3692	0.00050962	0.00775603	TRINITY_DN133897_c0_g2;TRINITY_DN133897_c0_g3;TRINITY_DN146829_c1_g2;TRINITY_DN150858_c0_g2;TRINITY_DN156688_c5_g2
GO:0032922	circadian regulation of gene expression	2	170	0.000528916	0.00775603	TRINITY_DN146829_c1_g2;TRINITY_DN156688_c5_g2
GO:0010243	response to organonitrogen compound	4	2016	0.000529076	0.00775603	TRINITY_DN102874_c0_g1;TRINITY_DN133897_c0_g2;TRINITY_DN133897_c0_g3;TRINITY_DN150858_c0_g2
GO:2000117	negative regulation of cysteine-type endopeptidase activity	2	175	0.000560266	0.00804215	TRINITY_DN133897_c0_g2;TRINITY_DN150858_c0_g2
GO:0050673	epithelial cell proliferation	3	844	0.00057386	0.00806917	TRINITY_DN133897_c0_g2;TRINITY_DN133897_c0_g3;TRINITY_DN150858_c0_g2
GO:0016575	histone deacetylation	2	185	0.000625617	0.008621	TRINITY_DN146829_c1_g2;TRINITY_DN156688_c5_g2
GO:0035914	skeletal muscle cell differentiation	2	189	0.000652745	0.00881845	TRINITY_DN133897_c0_g2;TRINITY_DN150858_c0_g2
GO:0033143	regulation of intracellular steroid hormone receptor signaling pathway	2	193	0.000680436	0.00901577	TRINITY_DN146829_c1_g2;TRINITY_DN156688_c5_g2
GO:0070887	cellular response to chemical stimulus	6	6215	0.000696345	0.00905249	TRINITY_DN102874_c0_g1;TRINITY_DN133897_c0_g2;TRINITY_DN133897_c0_g3;TRINITY_DN146829_c1_g2;TRINITY_DN150858_c0_g2;TRINITY_DN156688_c5_g2
GO:1901698	response to nitrogen compound	4	2240	0.000786987	0.00951911	TRINITY_DN102874_c0_g1;TRINITY_DN133897_c0_g2;TRINITY_DN133897_c0_g3;TRINITY_DN150858_c0_g2
GO:0010557	positive regulation of macromolecule biosynthetic process	5	4061	0.000790167	0.00951911	TRINITY_DN133897_c0_g2;TRINITY_DN133897_c0_g3;TRINITY_DN146829_c1_g2;TRINITY_DN150858_c0_g2;TRINITY_DN156688_c5_g2
GO:0051913	regulation of synaptic plasticity by chemical substance	1	4	0.000809041	0.00951911	TRINITY_DN102874_c0_g1
GO:0051914	positive regulation of synaptic plasticity by chemical substance	1	4	0.000809041	0.00951911	TRINITY_DN102874_c0_g1
GO:0051915	induction of synaptic plasticity by chemical substance	1	4	0.000809041	0.00951911	TRINITY_DN102874_c0_g1
GO:0006417	regulation of translation	3	959	0.000831201	0.00951911	TRINITY_DN138842_c0_g1;TRINITY_DN146829_c1_g2;TRINITY_DN156688_c5_g2
GO:0042303	molting cycle	2	215	0.000842766	0.00951911	TRINITY_DN146829_c1_g2;TRINITY_DN156688_c5_g2
GO:0042633	hair cycle	2	215	0.000842766	0.00951911	TRINITY_DN146829_c1_g2;TRINITY_DN156688_c5_g2
GO:1901701	cellular response to oxygen-containing compound	4	2324	0.000903524	0.00998223	TRINITY_DN102874_c0_g1;TRINITY_DN133897_c0_g2;TRINITY_DN133897_c0_g3;TRINITY_DN150858_c0_g2
GO:0045935	positive regulation of nucleobase-containing compound metabolic process	5	4191	0.000912744	0.00998223	TRINITY_DN133897_c0_g2;TRINITY_DN133897_c0_g3;TRINITY_DN146829_c1_g2;TRINITY_DN150858_c0_g2;TRINITY_DN156688_c5_g2
GO:0006476	protein deacetylation	2	233	0.000988144	0.0103001	TRINITY_DN146829_c1_g2;TRINITY_DN156688_c5_g2
GO:0032269	negative regulation of cellular protein metabolic process	4	2389	0.00100179	0.0103001	TRINITY_DN133897_c0_g2;TRINITY_DN146829_c1_g2;TRINITY_DN150858_c0_g2;TRINITY_DN156688_c5_g2
GO:0010951	negative regulation of endopeptidase activity	2	235	0.00100499	0.0103001	TRINITY_DN133897_c0_g2;TRINITY_DN150858_c0_g2
GO:0010033	response to organic substance	6	6689	0.00103508	0.0103001	TRINITY_DN102874_c0_g1;TRINITY_DN133897_c0_g2;TRINITY_DN133897_c0_g3;TRINITY_DN146829_c1_g2;TRINITY_DN150858_c0_g2;TRINITY_DN156688_c5_g2
GO:0034248	regulation of cellular amide metabolic process	3	1040	0.00105058	0.0103001	TRINITY_DN138842_c0_g1;TRINITY_DN146829_c1_g2;TRINITY_DN156688_c5_g2
GO:0006357	regulation of transcription from RNA polymerase II promoter	5	4326	0.00105479	0.0103001	TRINITY_DN133897_c0_g2;TRINITY_DN133897_c0_g3;TRINITY_DN146829_c1_g2;TRINITY_DN150858_c0_g2;TRINITY_DN156688_c5_g2
GO:0031328	positive regulation of cellular biosynthetic process	5	4335	0.00106482	0.0103001	TRINITY_DN133897_c0_g2;TRINITY_DN133897_c0_g3;TRINITY_DN146829_c1_g2;TRINITY_DN150858_c0_g2;TRINITY_DN156688_c5_g2
GO:0010466	negative regulation of peptidase activity	2	243	0.00107377	0.0103001	TRINITY_DN133897_c0_g2;TRINITY_DN150858_c0_g2
GO:0035601	protein deacylation	2	245	0.00109131	0.0103001	TRINITY_DN146829_c1_g2;TRINITY_DN156688_c5_g2
GO:0098732	macromolecule deacylation	2	245	0.00109131	0.0103001	TRINITY_DN146829_c1_g2;TRINITY_DN156688_c5_g2
GO:0009891	positive regulation of biosynthetic process	5	4401	0.00114061	0.01062	TRINITY_DN133897_c0_g2;TRINITY_DN133897_c0_g3;TRINITY_DN146829_c1_g2;TRINITY_DN150858_c0_g2;TRINITY_DN156688_c5_g2
GO:0010628	positive regulation of gene expression	5	4419	0.00116197	0.0106746	TRINITY_DN133897_c0_g2;TRINITY_DN133897_c0_g3;TRINITY_DN146829_c1_g2;TRINITY_DN150858_c0_g2;TRINITY_DN156688_c5_g2
GO:0018293	protein-FAD linkage	1	6	0.00121334	0.0109999	TRINITY_DN107168_c0_g1
GO:0051173	positive regulation of nitrogen compound metabolic process	5	4488	0.00124666	0.0111552	TRINITY_DN133897_c0_g2;TRINITY_DN133897_c0_g3;TRINITY_DN146829_c1_g2;TRINITY_DN150858_c0_g2;TRINITY_DN156688_c5_g2
GO:0042752	regulation of circadian rhythm	2	264	0.0012648	0.0111724	TRINITY_DN146829_c1_g2;TRINITY_DN156688_c5_g2
GO:0051248	negative regulation of protein metabolic process	4	2582	0.00133832	0.0116072	TRINITY_DN133897_c0_g2;TRINITY_DN146829_c1_g2;TRINITY_DN150858_c0_g2;TRINITY_DN156688_c5_g2
GO:0048545	response to steroid hormone	3	1134	0.00134771	0.0116072	TRINITY_DN102874_c0_g1;TRINITY_DN146829_c1_g2;TRINITY_DN156688_c5_g2
GO:0006121	mitochondrial electron transport, succinate to ubiquinone	1	7	0.00141543	0.0120399	TRINITY_DN107168_c0_g1
GO:0010608	posttranscriptional regulation of gene expression	3	1169	0.0014706	0.0123566	TRINITY_DN138842_c0_g1;TRINITY_DN146829_c1_g2;TRINITY_DN156688_c5_g2
GO:0002028	regulation of sodium ion transport	2	293	0.00155346	0.0128956	TRINITY_DN146829_c1_g2;TRINITY_DN156688_c5_g2
GO:0045786	negative regulation of cell cycle	3	1212	0.00163102	0.0132861	TRINITY_DN133897_c0_g2;TRINITY_DN133897_c0_g3;TRINITY_DN150858_c0_g2
GO:0006366	transcription from RNA polymerase II promoter	5	4768	0.00163907	0.0132861	TRINITY_DN133897_c0_g2;TRINITY_DN133897_c0_g3;TRINITY_DN146829_c1_g2;TRINITY_DN150858_c0_g2;TRINITY_DN156688_c5_g2
GO:0030154	cell differentiation	7	10384	0.00174569	0.0139858	TRINITY_DN102874_c0_g1;TRINITY_DN107168_c0_g1;TRINITY_DN115446_c0_g1;TRINITY_DN133897_c0_g2;TRINITY_DN133897_c0_g3;TRINITY_DN145442_c1_g1;TRINITY_DN150858_c0_g2
GO:1901566	organonitrogen compound biosynthetic process	5	4919	0.00188584	0.014935	TRINITY_DN115446_c0_g1;TRINITY_DN138842_c0_g1;TRINITY_DN146829_c1_g2;TRINITY_DN155798_c8_g1;TRINITY_DN156688_c5_g2
GO:1901564	organonitrogen compound metabolic process	6	7552	0.00197499	0.0154633	TRINITY_DN107168_c0_g1;TRINITY_DN115446_c0_g1;TRINITY_DN138842_c0_g1;TRINITY_DN146829_c1_g2;TRINITY_DN155798_c8_g1;TRINITY_DN156688_c5_g2
GO:0006933	negative regulation of cell adhesion involved in substrate-bound cell migration	1	10	0.00202148	0.0156494	TRINITY_DN115446_c0_g1
GO:0030518	intracellular steroid hormone receptor signaling pathway	2	337	0.00204584	0.015662	TRINITY_DN146829_c1_g2;TRINITY_DN156688_c5_g2
GO:0015672	monovalent inorganic cation transport	3	1327	0.00211316	0.0159996	TRINITY_DN115446_c0_g1;TRINITY_DN146829_c1_g2;TRINITY_DN156688_c5_g2
GO:0042776	mitochondrial ATP synthesis coupled proton transport	1	11	0.00222342	0.0166515	TRINITY_DN115446_c0_g1
GO:0043401	steroid hormone mediated signaling pathway	2	371	0.00247069	0.0182055	TRINITY_DN146829_c1_g2;TRINITY_DN156688_c5_g2
GO:0043409	negative regulation of MAPK cascade	2	372	0.00248377	0.0182055	TRINITY_DN146829_c1_g2;TRINITY_DN156688_c5_g2
GO:0044271	cellular nitrogen compound biosynthetic process	8	14731	0.00265578	0.0192614	TRINITY_DN115446_c0_g1;TRINITY_DN133897_c0_g2;TRINITY_DN133897_c0_g3;TRINITY_DN138842_c0_g1;TRINITY_DN146829_c1_g2;TRINITY_DN150858_c0_g2;TRINITY_DN155798_c8_g1;TRINITY_DN156688_c5_g2
GO:0043604	amide biosynthetic process	4	3140	0.00275278	0.0197569	TRINITY_DN138842_c0_g1;TRINITY_DN146829_c1_g2;TRINITY_DN155798_c8_g1;TRINITY_DN156688_c5_g2
GO:0048869	cellular developmental process	7	11280	0.00288402	0.0204854	TRINITY_DN102874_c0_g1;TRINITY_DN107168_c0_g1;TRINITY_DN115446_c0_g1;TRINITY_DN133897_c0_g2;TRINITY_DN133897_c0_g3;TRINITY_DN145442_c1_g1;TRINITY_DN150858_c0_g2
GO:0097503	sialylation	1	15	0.00303081	0.0213085	TRINITY_DN155798_c8_g1
GO:0043281	regulation of cysteine-type endopeptidase activity involved in apoptotic process	2	425	0.00322376	0.0222724	TRINITY_DN133897_c0_g2;TRINITY_DN150858_c0_g2
GO:0031915	positive regulation of synaptic plasticity	1	16	0.00323257	0.0222724	TRINITY_DN102874_c0_g1
GO:0009755	hormone-mediated signaling pathway	2	449	0.0035889	0.0244827	TRINITY_DN146829_c1_g2;TRINITY_DN156688_c5_g2
GO:0007519	skeletal muscle tissue development	2	453	0.00365156	0.0246659	TRINITY_DN133897_c0_g2;TRINITY_DN150858_c0_g2
GO:2000116	regulation of cysteine-type endopeptidase activity	2	467	0.00387491	0.0259205	TRINITY_DN133897_c0_g2;TRINITY_DN150858_c0_g2
GO:0007623	circadian rhythm	2	474	0.00398894	0.026175	TRINITY_DN146829_c1_g2;TRINITY_DN156688_c5_g2
GO:0046328	regulation of JNK cascade	2	474	0.00398894	0.026175	TRINITY_DN146829_c1_g2;TRINITY_DN156688_c5_g2
GO:0060538	skeletal muscle organ development	2	488	0.00422166	0.0274408	TRINITY_DN133897_c0_g2;TRINITY_DN150858_c0_g2
GO:0006419	alanyl-tRNA aminoacylation	1	22	0.00444231	0.0282308	TRINITY_DN138842_c0_g1
GO:0017085	response to insecticide	1	22	0.00444231	0.0282308	TRINITY_DN102874_c0_g1
GO:0043122	regulation of I-kappaB kinase/NF-kappaB signaling	2	505	0.00451261	0.0282308	TRINITY_DN146829_c1_g2;TRINITY_DN156688_c5_g2
GO:1901700	response to oxygen-containing compound	4	3606	0.00454701	0.0282308	TRINITY_DN102874_c0_g1;TRINITY_DN133897_c0_g2;TRINITY_DN133897_c0_g3;TRINITY_DN150858_c0_g2
GO:0032268	regulation of cellular protein metabolic process	5	6000	0.00454807	0.0282308	TRINITY_DN133897_c0_g2;TRINITY_DN138842_c0_g1;TRINITY_DN146829_c1_g2;TRINITY_DN150858_c0_g2;TRINITY_DN156688_c5_g2
GO:0045861	negative regulation of proteolysis	2	519	0.00475904	0.0292766	TRINITY_DN133897_c0_g2;TRINITY_DN150858_c0_g2
GO:0014012	peripheral nervous system axon regeneration	1	24	0.00484525	0.0295432	TRINITY_DN102874_c0_g1
GO:0006450	regulation of translational fidelity	1	25	0.00504667	0.0305014	TRINITY_DN138842_c0_g1
GO:0018065	protein-cofactor linkage	1	26	0.00524805	0.0309077	TRINITY_DN107168_c0_g1
GO:0032872	regulation of stress-activated MAPK cascade	2	549	0.00530777	0.0309077	TRINITY_DN146829_c1_g2;TRINITY_DN156688_c5_g2
GO:0043603	cellular amide metabolic process	4	3775	0.00535953	0.0309077	TRINITY_DN138842_c0_g1;TRINITY_DN146829_c1_g2;TRINITY_DN155798_c8_g1;TRINITY_DN156688_c5_g2
GO:0001649	osteoblast differentiation	2	552	0.00536418	0.0309077	TRINITY_DN115446_c0_g1;TRINITY_DN145442_c1_g1
GO:0007249	I-kappaB kinase/NF-kappaB signaling	2	553	0.00538305	0.0309077	TRINITY_DN146829_c1_g2;TRINITY_DN156688_c5_g2
GO:0070302	regulation of stress-activated protein kinase signaling cascade	2	553	0.00538305	0.0309077	TRINITY_DN146829_c1_g2;TRINITY_DN156688_c5_g2
GO:0042221	response to chemical	6	9191	0.00547652	0.0309364	TRINITY_DN102874_c0_g1;TRINITY_DN133897_c0_g2;TRINITY_DN133897_c0_g3;TRINITY_DN146829_c1_g2;TRINITY_DN150858_c0_g2;TRINITY_DN156688_c5_g2
GO:0007254	JNK cascade	2	558	0.00547784	0.0309364	TRINITY_DN146829_c1_g2;TRINITY_DN156688_c5_g2
GO:0052548	regulation of endopeptidase activity	2	570	0.0057085	0.0319769	TRINITY_DN133897_c0_g2;TRINITY_DN150858_c0_g2
GO:0071383	cellular response to steroid hormone stimulus	2	574	0.00578637	0.0321517	TRINITY_DN146829_c1_g2;TRINITY_DN156688_c5_g2
GO:0050727	regulation of inflammatory response	2	587	0.00604285	0.0330438	TRINITY_DN146829_c1_g2;TRINITY_DN156688_c5_g2
GO:0052547	regulation of peptidase activity	2	587	0.00604285	0.0330438	TRINITY_DN133897_c0_g2;TRINITY_DN150858_c0_g2
GO:0006814	sodium ion transport	2	597	0.00624365	0.033873	TRINITY_DN146829_c1_g2;TRINITY_DN156688_c5_g2
GO:0006677	glycosylceramide metabolic process	1	32	0.00645555	0.0343898	TRINITY_DN155798_c8_g1
GO:0009312	oligosaccharide biosynthetic process	1	32	0.00645555	0.0343898	TRINITY_DN155798_c8_g1
GO:0030522	intracellular receptor signaling pathway	2	609	0.00648864	0.0343898	TRINITY_DN146829_c1_g2;TRINITY_DN156688_c5_g2
GO:0051246	regulation of protein metabolic process	5	6550	0.00665369	0.0349954	TRINITY_DN133897_c0_g2;TRINITY_DN138842_c0_g1;TRINITY_DN146829_c1_g2;TRINITY_DN150858_c0_g2;TRINITY_DN156688_c5_g2
GO:0044707	single-multicellular organism process	8	16921	0.00679654	0.0354759	TRINITY_DN102874_c0_g1;TRINITY_DN107168_c0_g1;TRINITY_DN115446_c0_g1;TRINITY_DN133897_c0_g2;TRINITY_DN145442_c1_g1;TRINITY_DN146829_c1_g2;TRINITY_DN150858_c0_g2;TRINITY_DN156688_c5_g2
GO:0033993	response to lipid	3	2076	0.00742987	0.0384901	TRINITY_DN102874_c0_g1;TRINITY_DN146829_c1_g2;TRINITY_DN156688_c5_g2
GO:0009611	response to wounding	3	2110	0.00777064	0.0397004	TRINITY_DN102874_c0_g1;TRINITY_DN146829_c1_g2;TRINITY_DN156688_c5_g2
GO:0051403	stress-activated MAPK cascade	2	669	0.00777875	0.0397004	TRINITY_DN146829_c1_g2;TRINITY_DN156688_c5_g2
GO:0051346	negative regulation of hydrolase activity	2	674	0.00789111	0.0399778	TRINITY_DN133897_c0_g2;TRINITY_DN150858_c0_g2
GO:0046034	ATP metabolic process	2	681	0.00804967	0.0404834	TRINITY_DN107168_c0_g1;TRINITY_DN115446_c0_g1
GO:0031098	stress-activated protein kinase signaling cascade	2	694	0.00834797	0.0416793	TRINITY_DN146829_c1_g2;TRINITY_DN156688_c5_g2
GO:0061162	establishment of monopolar cell polarity	1	42	0.00846506	0.0419599	TRINITY_DN102874_c0_g1
GO:0001574	ganglioside biosynthetic process	1	43	0.00866581	0.0423457	TRINITY_DN155798_c8_g1
GO:0033189	response to vitamin A	1	43	0.00866581	0.0423457	TRINITY_DN102874_c0_g1
GO:0009205	purine ribonucleoside triphosphate metabolic process	2	722	0.00900731	0.0437045	TRINITY_DN107168_c0_g1;TRINITY_DN115446_c0_g1
GO:0031116	positive regulation of microtubule polymerization	1	46	0.00926782	0.044654	TRINITY_DN102874_c0_g1
GO:0009144	purine nucleoside triphosphate metabolic process	2	739	0.00941878	0.0446561	TRINITY_DN107168_c0_g1;TRINITY_DN115446_c0_g1
GO:0009199	ribonucleoside triphosphate metabolic process	2	740	0.00944324	0.0446561	TRINITY_DN107168_c0_g1;TRINITY_DN115446_c0_g1
GO:0061339	establishment or maintenance of monopolar cell polarity	1	47	0.00946842	0.0446561	TRINITY_DN102874_c0_g1
GO:0031325	positive regulation of cellular metabolic process	5	7124	0.00952751	0.0446561	TRINITY_DN133897_c0_g2;TRINITY_DN133897_c0_g3;TRINITY_DN146829_c1_g2;TRINITY_DN150858_c0_g2;TRINITY_DN156688_c5_g2
GO:0010604	positive regulation of macromolecule metabolic process	5	7153	0.00969298	0.0451248	TRINITY_DN133897_c0_g2;TRINITY_DN133897_c0_g3;TRINITY_DN146829_c1_g2;TRINITY_DN150858_c0_g2;TRINITY_DN156688_c5_g2
GO:0044267	cellular protein metabolic process	7	13892	0.00982868	0.0454494	TRINITY_DN107168_c0_g1;TRINITY_DN133897_c0_g2;TRINITY_DN138842_c0_g1;TRINITY_DN146829_c1_g2;TRINITY_DN150858_c0_g2;TRINITY_DN155798_c8_g1;TRINITY_DN156688_c5_g2
GO:0014070	response to organic cyclic compound	3	2334	0.0102509	0.0462505	TRINITY_DN102874_c0_g1;TRINITY_DN146829_c1_g2;TRINITY_DN156688_c5_g2
GO:0006448	regulation of translational elongation	1	51	0.0102704	0.0462505	TRINITY_DN138842_c0_g1
GO:0034643	establishment of mitochondrion localization, microtubule-mediated	1	51	0.0102704	0.0462505	TRINITY_DN102874_c0_g1
GO:0047497	mitochondrion transport along microtubule	1	51	0.0102704	0.0462505	TRINITY_DN102874_c0_g1
GO:0051239	regulation of multicellular organismal process	5	7274	0.0104057	0.0465554	TRINITY_DN102874_c0_g1;TRINITY_DN107168_c0_g1;TRINITY_DN145442_c1_g1;TRINITY_DN146829_c1_g2;TRINITY_DN156688_c5_g2
GO:0009167	purine ribonucleoside monophosphate metabolic process	2	787	0.0106255	0.0470436	TRINITY_DN107168_c0_g1;TRINITY_DN115446_c0_g1
GO:0009126	purine nucleoside monophosphate metabolic process	2	788	0.0106514	0.0470436	TRINITY_DN107168_c0_g1;TRINITY_DN115446_c0_g1
GO:0051726	regulation of cell cycle	3	2388	0.0109112	0.0478504	TRINITY_DN133897_c0_g2;TRINITY_DN133897_c0_g3;TRINITY_DN150858_c0_g2
GO:0048511	rhythmic process	2	802	0.0110161	0.0478504	TRINITY_DN146829_c1_g2;TRINITY_DN156688_c5_g2
GO:0009416	response to light stimulus	2	803	0.0110424	0.0478504	TRINITY_DN146829_c1_g2;TRINITY_DN156688_c5_g2
GO:0009161	ribonucleoside monophosphate metabolic process	2	826	0.0116543	0.0501863	TRINITY_DN107168_c0_g1;TRINITY_DN115446_c0_g1
GO:2000112	regulation of cellular macromolecule biosynthetic process	6	10721	0.0118575	0.0504955	TRINITY_DN133897_c0_g2;TRINITY_DN133897_c0_g3;TRINITY_DN138842_c0_g1;TRINITY_DN146829_c1_g2;TRINITY_DN150858_c0_g2;TRINITY_DN156688_c5_g2
GO:0010719	negative regulation of epithelial to mesenchymal transition	1	59	0.0118727	0.0504955	TRINITY_DN107168_c0_g1
GO:0031112	positive regulation of microtubule polymerization or depolymerization	1	60	0.0120728	0.0510316	TRINITY_DN102874_c0_g1
GO:0009141	nucleoside triphosphate metabolic process	2	847	0.0122259	0.0512485	TRINITY_DN107168_c0_g1;TRINITY_DN115446_c0_g1
GO:0051654	establishment of mitochondrion localization	1	61	0.0122729	0.0512485	TRINITY_DN102874_c0_g1
GO:0009123	nucleoside monophosphate metabolic process	2	855	0.0124469	0.0516623	TRINITY_DN107168_c0_g1;TRINITY_DN115446_c0_g1
GO:0032501	multicellular organismal process	8	18621	0.0127589	0.0524404	TRINITY_DN102874_c0_g1;TRINITY_DN107168_c0_g1;TRINITY_DN115446_c0_g1;TRINITY_DN133897_c0_g2;TRINITY_DN145442_c1_g1;TRINITY_DN146829_c1_g2;TRINITY_DN150858_c0_g2;TRINITY_DN156688_c5_g2
GO:0001573	ganglioside metabolic process	1	64	0.0128729	0.0524404	TRINITY_DN155798_c8_g1
GO:0006688	glycosphingolipid biosynthetic process	1	64	0.0128729	0.0524404	TRINITY_DN155798_c8_g1
GO:0010556	regulation of macromolecule biosynthetic process	6	10913	0.0129389	0.0524404	TRINITY_DN133897_c0_g2;TRINITY_DN133897_c0_g3;TRINITY_DN138842_c0_g1;TRINITY_DN146829_c1_g2;TRINITY_DN150858_c0_g2;TRINITY_DN156688_c5_g2
GO:0050794	regulation of cellular process	10	28467	0.0136603	0.0550405	TRINITY_DN102874_c0_g1;TRINITY_DN107168_c0_g1;TRINITY_DN115446_c0_g1;TRINITY_DN133897_c0_g2;TRINITY_DN133897_c0_g3;TRINITY_DN138842_c0_g1;TRINITY_DN145442_c1_g1;TRINITY_DN146829_c1_g2;TRINITY_DN150858_c0_g2;TRINITY_DN156688_c5_g2
GO:0010959	regulation of metal ion transport	2	911	0.0140433	0.056163	TRINITY_DN146829_c1_g2;TRINITY_DN156688_c5_g2
GO:0014706	striated muscle tissue development	2	913	0.0141019	0.056163	TRINITY_DN133897_c0_g2;TRINITY_DN150858_c0_g2
GO:0009968	negative regulation of signal transduction	3	2642	0.0143514	0.0568282	TRINITY_DN107168_c0_g1;TRINITY_DN146829_c1_g2;TRINITY_DN156688_c5_g2
GO:0018279	protein N-linked glycosylation via asparagine	1	75	0.01507	0.0593329	TRINITY_DN155798_c8_g1
GO:0035767	endothelial cell chemotaxis	1	76	0.0152696	0.0597769	TRINITY_DN133897_c0_g2
GO:1903034	regulation of response to wounding	2	956	0.0153878	0.0598995	TRINITY_DN146829_c1_g2;TRINITY_DN156688_c5_g2
GO:0031326	regulation of cellular biosynthetic process	6	11359	0.0157321	0.0600304	TRINITY_DN133897_c0_g2;TRINITY_DN133897_c0_g3;TRINITY_DN138842_c0_g1;TRINITY_DN146829_c1_g2;TRINITY_DN150858_c0_g2;TRINITY_DN156688_c5_g2
GO:0006412	translation	3	2738	0.0157979	0.0600304	TRINITY_DN138842_c0_g1;TRINITY_DN146829_c1_g2;TRINITY_DN156688_c5_g2
GO:0060537	muscle tissue development	2	970	0.0158172	0.0600304	TRINITY_DN133897_c0_g2;TRINITY_DN150858_c0_g2
GO:0018196	peptidyl-asparagine modification	1	79	0.0158679	0.0600304	TRINITY_DN155798_c8_g1
GO:0046128	purine ribonucleoside metabolic process	2	975	0.0159718	0.0600304	TRINITY_DN107168_c0_g1;TRINITY_DN115446_c0_g1
GO:0006812	cation transport	3	2764	0.0162037	0.0600304	TRINITY_DN115446_c0_g1;TRINITY_DN146829_c1_g2;TRINITY_DN156688_c5_g2
GO:0042278	purine nucleoside metabolic process	2	983	0.0162205	0.0600304	TRINITY_DN107168_c0_g1;TRINITY_DN115446_c0_g1
GO:0001503	ossification	2	990	0.0164396	0.0600304	TRINITY_DN115446_c0_g1;TRINITY_DN145442_c1_g1
GO:0002042	cell migration involved in sprouting angiogenesis	1	82	0.0164659	0.0600304	TRINITY_DN133897_c0_g2
GO:0015985	energy coupled proton transport, down electrochemical gradient	1	82	0.0164659	0.0600304	TRINITY_DN115446_c0_g1
GO:0015986	ATP synthesis coupled proton transport	1	82	0.0164659	0.0600304	TRINITY_DN115446_c0_g1
GO:0007517	muscle organ development	2	992	0.0165024	0.0600304	TRINITY_DN133897_c0_g2;TRINITY_DN150858_c0_g2
GO:0009889	regulation of biosynthetic process	6	11479	0.0165541	0.0600304	TRINITY_DN133897_c0_g2;TRINITY_DN133897_c0_g3;TRINITY_DN138842_c0_g1;TRINITY_DN146829_c1_g2;TRINITY_DN150858_c0_g2;TRINITY_DN156688_c5_g2
GO:0043043	peptide biosynthetic process	3	2796	0.0167113	0.0602832	TRINITY_DN138842_c0_g1;TRINITY_DN146829_c1_g2;TRINITY_DN156688_c5_g2
GO:0019538	protein metabolic process	7	15275	0.0168247	0.0603762	TRINITY_DN107168_c0_g1;TRINITY_DN133897_c0_g2;TRINITY_DN138842_c0_g1;TRINITY_DN146829_c1_g2;TRINITY_DN150858_c0_g2;TRINITY_DN155798_c8_g1;TRINITY_DN156688_c5_g2
GO:0009893	positive regulation of metabolic process	5	8232	0.0174269	0.0622131	TRINITY_DN133897_c0_g2;TRINITY_DN133897_c0_g3;TRINITY_DN146829_c1_g2;TRINITY_DN150858_c0_g2;TRINITY_DN156688_c5_g2
GO:0009119	ribonucleoside metabolic process	2	1032	0.0177808	0.0627252	TRINITY_DN107168_c0_g1;TRINITY_DN115446_c0_g1
GO:0006929	substrate-dependent cell migration	1	89	0.01786	0.0627252	TRINITY_DN115446_c0_g1
GO:0051171	regulation of nitrogen compound metabolic process	6	11663	0.0178753	0.0627252	TRINITY_DN133897_c0_g2;TRINITY_DN133897_c0_g3;TRINITY_DN138842_c0_g1;TRINITY_DN146829_c1_g2;TRINITY_DN150858_c0_g2;TRINITY_DN156688_c5_g2
GO:0010468	regulation of gene expression	6	11671	0.0179345	0.0627252	TRINITY_DN133897_c0_g2;TRINITY_DN133897_c0_g3;TRINITY_DN138842_c0_g1;TRINITY_DN146829_c1_g2;TRINITY_DN150858_c0_g2;TRINITY_DN156688_c5_g2
GO:0007026	negative regulation of microtubule depolymerization	1	91	0.0182579	0.0635339	TRINITY_DN102874_c0_g1
GO:0031113	regulation of microtubule polymerization	1	93	0.0186557	0.064592	TRINITY_DN102874_c0_g1
GO:0023057	negative regulation of signaling	3	2922	0.0187991	0.0647627	TRINITY_DN107168_c0_g1;TRINITY_DN146829_c1_g2;TRINITY_DN156688_c5_g2
GO:0001933	negative regulation of protein phosphorylation	2	1070	0.0190337	0.0652448	TRINITY_DN146829_c1_g2;TRINITY_DN156688_c5_g2
GO:0031114	regulation of microtubule depolymerization	1	96	0.0192522	0.0656671	TRINITY_DN102874_c0_g1
GO:0034654	nucleobase-containing compound biosynthetic process	6	11884	0.0195626	0.0663971	TRINITY_DN115446_c0_g1;TRINITY_DN133897_c0_g2;TRINITY_DN133897_c0_g3;TRINITY_DN146829_c1_g2;TRINITY_DN150858_c0_g2;TRINITY_DN156688_c5_g2
GO:0009116	nucleoside metabolic process	2	1089	0.019674	0.0664479	TRINITY_DN107168_c0_g1;TRINITY_DN115446_c0_g1
GO:0010648	negative regulation of cell communication	3	2985	0.0198964	0.0668713	TRINITY_DN107168_c0_g1;TRINITY_DN146829_c1_g2;TRINITY_DN156688_c5_g2
GO:0050789	regulation of biological process	10	29829	0.0202338	0.0676753	TRINITY_DN102874_c0_g1;TRINITY_DN107168_c0_g1;TRINITY_DN115446_c0_g1;TRINITY_DN133897_c0_g2;TRINITY_DN133897_c0_g3;TRINITY_DN138842_c0_g1;TRINITY_DN145442_c1_g1;TRINITY_DN146829_c1_g2;TRINITY_DN150858_c0_g2;TRINITY_DN156688_c5_g2
GO:0009628	response to abiotic stimulus	3	3047	0.0210113	0.0695435	TRINITY_DN102874_c0_g1;TRINITY_DN146829_c1_g2;TRINITY_DN156688_c5_g2
GO:1902532	negative regulation of intracellular signal transduction	2	1131	0.0211218	0.0695435	TRINITY_DN146829_c1_g2;TRINITY_DN156688_c5_g2
GO:1901657	glycosyl compound metabolic process	2	1134	0.0212269	0.0695435	TRINITY_DN107168_c0_g1;TRINITY_DN115446_c0_g1
GO:0042775	mitochondrial ATP synthesis coupled electron transport	1	106	0.021238	0.0695435	TRINITY_DN107168_c0_g1
GO:0006091	generation of precursor metabolites and energy	2	1136	0.0212971	0.0695435	TRINITY_DN107168_c0_g1;TRINITY_DN115446_c0_g1
GO:1990542	mitochondrial transmembrane transport	1	107	0.0214363	0.0696681	TRINITY_DN115446_c0_g1
GO:0019438	aromatic compound biosynthetic process	6	12147	0.0217185	0.0702539	TRINITY_DN115446_c0_g1;TRINITY_DN133897_c0_g2;TRINITY_DN133897_c0_g3;TRINITY_DN146829_c1_g2;TRINITY_DN150858_c0_g2;TRINITY_DN156688_c5_g2
GO:0009314	response to radiation	2	1161	0.0221829	0.0713719	TRINITY_DN146829_c1_g2;TRINITY_DN156688_c5_g2
GO:0018130	heterocycle biosynthetic process	6	12217	0.0223203	0.0713719	TRINITY_DN115446_c0_g1;TRINITY_DN133897_c0_g2;TRINITY_DN133897_c0_g3;TRINITY_DN146829_c1_g2;TRINITY_DN150858_c0_g2;TRINITY_DN156688_c5_g2
GO:0035924	cellular response to vascular endothelial growth factor stimulus	1	112	0.0224277	0.0713719	TRINITY_DN133897_c0_g2
GO:0042326	negative regulation of phosphorylation	2	1170	0.0225056	0.0713719	TRINITY_DN146829_c1_g2;TRINITY_DN156688_c5_g2
GO:0009605	response to external stimulus	4	5718	0.0226749	0.0713719	TRINITY_DN102874_c0_g1;TRINITY_DN133897_c0_g2;TRINITY_DN146829_c1_g2;TRINITY_DN156688_c5_g2
GO:0001817	regulation of cytokine production	2	1175	0.0226857	0.0713719	TRINITY_DN146829_c1_g2;TRINITY_DN156688_c5_g2
GO:2000737	negative regulation of stem cell differentiation	1	114	0.0228239	0.0714804	TRINITY_DN107168_c0_g1
GO:0006518	peptide metabolic process	3	3168	0.0232878	0.0726031	TRINITY_DN138842_c0_g1;TRINITY_DN146829_c1_g2;TRINITY_DN156688_c5_g2
GO:0010769	regulation of cell morphogenesis involved in differentiation	2	1200	0.0235955	0.073231	TRINITY_DN102874_c0_g1;TRINITY_DN107168_c0_g1
GO:0031324	negative regulation of cellular metabolic process	4	5812	0.0239461	0.073382	TRINITY_DN133897_c0_g2;TRINITY_DN146829_c1_g2;TRINITY_DN150858_c0_g2;TRINITY_DN156688_c5_g2
GO:0001525	angiogenesis	2	1210	0.0239636	0.073382	TRINITY_DN115446_c0_g1;TRINITY_DN133897_c0_g2
GO:0071396	cellular response to lipid	2	1210	0.0239636	0.073382	TRINITY_DN146829_c1_g2;TRINITY_DN156688_c5_g2
GO:0010605	negative regulation of macromolecule metabolic process	4	5821	0.0240702	0.0733821	TRINITY_DN133897_c0_g2;TRINITY_DN146829_c1_g2;TRINITY_DN150858_c0_g2;TRINITY_DN156688_c5_g2
GO:0031111	negative regulation of microtubule polymerization or depolymerization	1	122	0.0244075	0.0737578	TRINITY_DN102874_c0_g1
GO:0045773	positive regulation of axon extension	1	122	0.0244075	0.0737578	TRINITY_DN102874_c0_g1
GO:0042773	ATP synthesis coupled electron transport	1	125	0.0250008	0.0752207	TRINITY_DN107168_c0_g1
GO:1901362	organic cyclic compound biosynthetic process	6	12553	0.025378	0.075422	TRINITY_DN115446_c0_g1;TRINITY_DN133897_c0_g2;TRINITY_DN133897_c0_g3;TRINITY_DN146829_c1_g2;TRINITY_DN150858_c0_g2;TRINITY_DN156688_c5_g2
GO:0009988	cell-cell recognition	1	127	0.0253961	0.075422	TRINITY_DN155798_c8_g1
GO:0045668	negative regulation of osteoblast differentiation	1	127	0.0253961	0.075422	TRINITY_DN145442_c1_g1
GO:0016570	histone modification	2	1258	0.0257644	0.0759409	TRINITY_DN146829_c1_g2;TRINITY_DN156688_c5_g2
GO:0031103	axon regeneration	1	129	0.0257913	0.0759409	TRINITY_DN102874_c0_g1
GO:0015988	energy coupled proton transmembrane transport, against electrochemical gradient	1	131	0.0261863	0.0760602	TRINITY_DN115446_c0_g1
GO:0015991	ATP hydrolysis coupled proton transport	1	131	0.0261863	0.0760602	TRINITY_DN115446_c0_g1
GO:0044767	single-organism developmental process	7	16557	0.0262292	0.0760602	TRINITY_DN102874_c0_g1;TRINITY_DN107168_c0_g1;TRINITY_DN115446_c0_g1;TRINITY_DN133897_c0_g2;TRINITY_DN133897_c0_g3;TRINITY_DN145442_c1_g1;TRINITY_DN150858_c0_g2
GO:0048522	positive regulation of cellular process	6	12647	0.0262849	0.0760602	TRINITY_DN102874_c0_g1;TRINITY_DN133897_c0_g2;TRINITY_DN133897_c0_g3;TRINITY_DN146829_c1_g2;TRINITY_DN150858_c0_g2;TRINITY_DN156688_c5_g2
GO:0090662	ATP hydrolysis coupled transmembrane transport	1	132	0.0263837	0.0760602	TRINITY_DN115446_c0_g1
GO:0016569	covalent chromatin modification	2	1287	0.0268789	0.0771219	TRINITY_DN146829_c1_g2;TRINITY_DN156688_c5_g2
GO:0046513	ceramide biosynthetic process	1	135	0.0269759	0.0771219	TRINITY_DN155798_c8_g1
GO:0007019	microtubule depolymerization	1	137	0.0273705	0.0779266	TRINITY_DN102874_c0_g1
GO:0032502	developmental process	7	16752	0.0279478	0.0792431	TRINITY_DN102874_c0_g1;TRINITY_DN107168_c0_g1;TRINITY_DN115446_c0_g1;TRINITY_DN133897_c0_g2;TRINITY_DN133897_c0_g3;TRINITY_DN145442_c1_g1;TRINITY_DN150858_c0_g2
GO:0006754	ATP biosynthetic process	1	141	0.0281592	0.079379	TRINITY_DN115446_c0_g1
GO:0034641	cellular nitrogen compound metabolic process	9	25839	0.0282831	0.079379	TRINITY_DN107168_c0_g1;TRINITY_DN115446_c0_g1;TRINITY_DN133897_c0_g2;TRINITY_DN133897_c0_g3;TRINITY_DN138842_c0_g1;TRINITY_DN146829_c1_g2;TRINITY_DN150858_c0_g2;TRINITY_DN155798_c8_g1;TRINITY_DN156688_c5_g2
GO:0042127	regulation of cell proliferation	3	3423	0.0285233	0.079379	TRINITY_DN133897_c0_g2;TRINITY_DN133897_c0_g3;TRINITY_DN150858_c0_g2
GO:0043269	regulation of ion transport	2	1331	0.0286074	0.079379	TRINITY_DN146829_c1_g2;TRINITY_DN156688_c5_g2
GO:0009150	purine ribonucleotide metabolic process	2	1332	0.0286472	0.079379	TRINITY_DN107168_c0_g1;TRINITY_DN115446_c0_g1
GO:0071407	cellular response to organic cyclic compound	2	1333	0.028687	0.079379	TRINITY_DN146829_c1_g2;TRINITY_DN156688_c5_g2
GO:0006687	glycosphingolipid metabolic process	1	145	0.0289473	0.0794936	TRINITY_DN155798_c8_g1
GO:0048585	negative regulation of response to stimulus	3	3443	0.0289592	0.0794936	TRINITY_DN107168_c0_g1;TRINITY_DN146829_c1_g2;TRINITY_DN156688_c5_g2
GO:0001816	cytokine production	2	1346	0.0292069	0.0798554	TRINITY_DN146829_c1_g2;TRINITY_DN156688_c5_g2
GO:0001938	positive regulation of endothelial cell proliferation	1	150	0.0299316	0.0815134	TRINITY_DN133897_c0_g2
GO:0043065	positive regulation of apoptotic process	2	1368	0.0300955	0.0816371	TRINITY_DN133897_c0_g2;TRINITY_DN150858_c0_g2
GO:0009259	ribonucleotide metabolic process	2	1372	0.0302583	0.0816567	TRINITY_DN107168_c0_g1;TRINITY_DN115446_c0_g1
GO:0006954	inflammatory response	2	1374	0.0303398	0.0816567	TRINITY_DN146829_c1_g2;TRINITY_DN156688_c5_g2
GO:0043068	positive regulation of programmed cell death	2	1385	0.0307897	0.0823348	TRINITY_DN133897_c0_g2;TRINITY_DN150858_c0_g2
GO:0006163	purine nucleotide metabolic process	2	1386	0.0308307	0.0823348	TRINITY_DN107168_c0_g1;TRINITY_DN115446_c0_g1
GO:0031102	neuron projection regeneration	1	158	0.0315047	0.0838098	TRINITY_DN102874_c0_g1
GO:0009206	purine ribonucleoside triphosphate biosynthetic process	1	164	0.0326829	0.0862244	TRINITY_DN115446_c0_g1
GO:0019693	ribose phosphate metabolic process	2	1432	0.0327427	0.0862244	TRINITY_DN107168_c0_g1;TRINITY_DN115446_c0_g1
GO:0048514	blood vessel morphogenesis	2	1440	0.03308	0.0862244	TRINITY_DN115446_c0_g1;TRINITY_DN133897_c0_g2
GO:0006355	regulation of transcription, DNA-templated	5	9659	0.0331749	0.0862244	TRINITY_DN133897_c0_g2;TRINITY_DN133897_c0_g3;TRINITY_DN146829_c1_g2;TRINITY_DN150858_c0_g2;TRINITY_DN156688_c5_g2
GO:0030162	regulation of proteolysis	2	1445	0.0332915	0.0862244	TRINITY_DN133897_c0_g2;TRINITY_DN150858_c0_g2
GO:1903506	regulation of nucleic acid-templated transcription	5	9670	0.033324	0.0862244	TRINITY_DN133897_c0_g2;TRINITY_DN133897_c0_g3;TRINITY_DN146829_c1_g2;TRINITY_DN150858_c0_g2;TRINITY_DN156688_c5_g2
GO:0009892	negative regulation of metabolic process	4	6438	0.0335712	0.0862244	TRINITY_DN133897_c0_g2;TRINITY_DN146829_c1_g2;TRINITY_DN150858_c0_g2;TRINITY_DN156688_c5_g2
GO:0031347	regulation of defense response	2	1453	0.0336311	0.0862244	TRINITY_DN146829_c1_g2;TRINITY_DN156688_c5_g2
GO:2001141	regulation of RNA biosynthetic process	5	9693	0.033637	0.0862244	TRINITY_DN133897_c0_g2;TRINITY_DN133897_c0_g3;TRINITY_DN146829_c1_g2;TRINITY_DN150858_c0_g2;TRINITY_DN156688_c5_g2
GO:0009145	purine nucleoside triphosphate biosynthetic process	1	169	0.0336638	0.0862244	TRINITY_DN115446_c0_g1
GO:0043086	negative regulation of catalytic activity	2	1465	0.0341432	0.0871284	TRINITY_DN133897_c0_g2;TRINITY_DN150858_c0_g2
GO:0016070	RNA metabolic process	6	13402	0.034429	0.0874989	TRINITY_DN133897_c0_g2;TRINITY_DN133897_c0_g3;TRINITY_DN138842_c0_g1;TRINITY_DN146829_c1_g2;TRINITY_DN150858_c0_g2;TRINITY_DN156688_c5_g2
GO:0044249	cellular biosynthetic process	8	21818	0.034666	0.0874989	TRINITY_DN115446_c0_g1;TRINITY_DN133897_c0_g2;TRINITY_DN133897_c0_g3;TRINITY_DN138842_c0_g1;TRINITY_DN146829_c1_g2;TRINITY_DN150858_c0_g2;TRINITY_DN155798_c8_g1;TRINITY_DN156688_c5_g2
GO:1901135	carbohydrate derivative metabolic process	3	3691	0.0346694	0.0874989	TRINITY_DN107168_c0_g1;TRINITY_DN115446_c0_g1;TRINITY_DN155798_c8_g1
GO:0010942	positive regulation of cell death	2	1489	0.0351767	0.0876989	TRINITY_DN133897_c0_g2;TRINITY_DN150858_c0_g2
GO:0009247	glycolipid biosynthetic process	1	177	0.0352313	0.0876989	TRINITY_DN155798_c8_g1
GO:0051453	regulation of intracellular pH	1	177	0.0352313	0.0876989	TRINITY_DN115446_c0_g1
GO:0065007	biological regulation	10	31911	0.0352578	0.0876989	TRINITY_DN102874_c0_g1;TRINITY_DN107168_c0_g1;TRINITY_DN115446_c0_g1;TRINITY_DN133897_c0_g2;TRINITY_DN133897_c0_g3;TRINITY_DN138842_c0_g1;TRINITY_DN145442_c1_g1;TRINITY_DN146829_c1_g2;TRINITY_DN150858_c0_g2;TRINITY_DN156688_c5_g2
GO:0009311	oligosaccharide metabolic process	1	179	0.0356228	0.088175	TRINITY_DN155798_c8_g1
GO:0043534	blood vessel endothelial cell migration	1	181	0.0360142	0.088175	TRINITY_DN133897_c0_g2
GO:0002040	sprouting angiogenesis	1	183	0.0364054	0.088175	TRINITY_DN133897_c0_g2
GO:0009201	ribonucleoside triphosphate biosynthetic process	1	183	0.0364054	0.088175	TRINITY_DN115446_c0_g1
GO:0071363	cellular response to growth factor stimulus	2	1519	0.036486	0.088175	TRINITY_DN102874_c0_g1;TRINITY_DN133897_c0_g2
GO:0010563	negative regulation of phosphorus metabolic process	2	1521	0.036574	0.088175	TRINITY_DN146829_c1_g2;TRINITY_DN156688_c5_g2
GO:0045936	negative regulation of phosphate metabolic process	2	1521	0.036574	0.088175	TRINITY_DN146829_c1_g2;TRINITY_DN156688_c5_g2
GO:0010717	regulation of epithelial to mesenchymal transition	1	184	0.0366009	0.088175	TRINITY_DN107168_c0_g1
GO:0030641	regulation of cellular pH	1	184	0.0366009	0.088175	TRINITY_DN115446_c0_g1
GO:0030279	negative regulation of ossification	1	189	0.0375782	0.0895908	TRINITY_DN145442_c1_g1
GO:0072521	purine-containing compound metabolic process	2	1548	0.03777	0.0895908	TRINITY_DN107168_c0_g1;TRINITY_DN115446_c0_g1
GO:0022904	respiratory electron transport chain	1	190	0.0377735	0.0895908	TRINITY_DN107168_c0_g1
GO:0031110	regulation of microtubule polymerization or depolymerization	1	190	0.0377735	0.0895908	TRINITY_DN102874_c0_g1
GO:1901576	organic substance biosynthetic process	8	22135	0.0378513	0.0895908	TRINITY_DN115446_c0_g1;TRINITY_DN133897_c0_g2;TRINITY_DN133897_c0_g3;TRINITY_DN138842_c0_g1;TRINITY_DN146829_c1_g2;TRINITY_DN150858_c0_g2;TRINITY_DN155798_c8_g1;TRINITY_DN156688_c5_g2
GO:0048678	response to axon injury	1	191	0.0379688	0.0895908	TRINITY_DN102874_c0_g1
GO:0046785	microtubule polymerization	1	193	0.0383593	0.0902033	TRINITY_DN102874_c0_g1
GO:0030148	sphingolipid biosynthetic process	1	195	0.0387496	0.0907553	TRINITY_DN155798_c8_g1
GO:0072384	organelle transport along microtubule	1	196	0.0389448	0.0907553	TRINITY_DN102874_c0_g1
GO:0033273	response to vitamin	1	197	0.0391398	0.0907553	TRINITY_DN102874_c0_g1
GO:0051252	regulation of RNA metabolic process	5	10083	0.0392476	0.0907553	TRINITY_DN133897_c0_g2;TRINITY_DN133897_c0_g3;TRINITY_DN146829_c1_g2;TRINITY_DN150858_c0_g2;TRINITY_DN156688_c5_g2
GO:0070848	response to growth factor	2	1581	0.0392527	0.0907553	TRINITY_DN102874_c0_g1;TRINITY_DN133897_c0_g2
GO:0045596	negative regulation of cell differentiation	2	1594	0.039843	0.0916825	TRINITY_DN107168_c0_g1;TRINITY_DN145442_c1_g1
GO:0006672	ceramide metabolic process	1	201	0.0399198	0.0916825	TRINITY_DN155798_c8_g1
GO:0043408	regulation of MAPK cascade	2	1599	0.0400709	0.0917239	TRINITY_DN146829_c1_g2;TRINITY_DN156688_c5_g2
GO:1902600	hydrogen ion transmembrane transport	1	203	0.0403096	0.0919646	TRINITY_DN115446_c0_g1
GO:0006807	nitrogen compound metabolic process	9	27234	0.0409255	0.0927745	TRINITY_DN107168_c0_g1;TRINITY_DN115446_c0_g1;TRINITY_DN133897_c0_g2;TRINITY_DN133897_c0_g3;TRINITY_DN138842_c0_g1;TRINITY_DN146829_c1_g2;TRINITY_DN150858_c0_g2;TRINITY_DN155798_c8_g1;TRINITY_DN156688_c5_g2
GO:0009058	biosynthetic process	8	22423	0.0409339	0.0927745	TRINITY_DN115446_c0_g1;TRINITY_DN133897_c0_g2;TRINITY_DN133897_c0_g3;TRINITY_DN138842_c0_g1;TRINITY_DN146829_c1_g2;TRINITY_DN150858_c0_g2;TRINITY_DN155798_c8_g1;TRINITY_DN156688_c5_g2
GO:0006119	oxidative phosphorylation	1	208	0.0412834	0.0932598	TRINITY_DN107168_c0_g1
GO:0050772	positive regulation of axonogenesis	1	210	0.0416726	0.0938315	TRINITY_DN102874_c0_g1
GO:0016568	chromatin modification	2	1637	0.0418203	0.0938574	TRINITY_DN146829_c1_g2;TRINITY_DN156688_c5_g2
GO:0006885	regulation of pH	1	213	0.0422562	0.0943843	TRINITY_DN115446_c0_g1
GO:0051646	mitochondrion localization	1	214	0.0424507	0.0943843	TRINITY_DN102874_c0_g1
GO:0006811	ion transport	3	3996	0.0424661	0.0943843	TRINITY_DN115446_c0_g1;TRINITY_DN146829_c1_g2;TRINITY_DN156688_c5_g2
GO:0022900	electron transport chain	1	218	0.0432282	0.0957692	TRINITY_DN107168_c0_g1
GO:0061061	muscle structure development	2	1673	0.0435047	0.0960729	TRINITY_DN133897_c0_g2;TRINITY_DN150858_c0_g2
GO:0006487	protein N-linked glycosylation	1	223	0.0441993	0.0970179	TRINITY_DN155798_c8_g1
GO:0031400	negative regulation of protein modification process	2	1688	0.0442142	0.0970179	TRINITY_DN146829_c1_g2;TRINITY_DN156688_c5_g2
GO:0006139	nucleobase-containing compound metabolic process	8	22733	0.0444603	0.0972482	TRINITY_DN107168_c0_g1;TRINITY_DN115446_c0_g1;TRINITY_DN133897_c0_g2;TRINITY_DN133897_c0_g3;TRINITY_DN138842_c0_g1;TRINITY_DN146829_c1_g2;TRINITY_DN150858_c0_g2;TRINITY_DN156688_c5_g2
GO:0001568	blood vessel development	2	1703	0.0449282	0.0979606	TRINITY_DN115446_c0_g1;TRINITY_DN133897_c0_g2
GO:0001936	regulation of endothelial cell proliferation	1	228	0.0451694	0.0980029	TRINITY_DN133897_c0_g2
GO:0009142	nucleoside triphosphate biosynthetic process	1	229	0.0453633	0.0980029	TRINITY_DN115446_c0_g1
GO:0048518	positive regulation of biological process	6	14239	0.0453743	0.0980029	TRINITY_DN102874_c0_g1;TRINITY_DN133897_c0_g2;TRINITY_DN133897_c0_g3;TRINITY_DN146829_c1_g2;TRINITY_DN150858_c0_g2;TRINITY_DN156688_c5_g2
GO:0006818	hydrogen transport	1	234	0.0463324	0.0994487	TRINITY_DN115446_c0_g1
GO:0015992	proton transport	1	234	0.0463324	0.0994487	TRINITY_DN115446_c0_g1
GO:0006351	transcription, DNA-templated	5	10562	0.0469418	0.100444	TRINITY_DN133897_c0_g2;TRINITY_DN133897_c0_g3;TRINITY_DN146829_c1_g2;TRINITY_DN150858_c0_g2;TRINITY_DN156688_c5_g2
GO:0097659	nucleic acid-templated transcription	5	10571	0.0470951	0.10046	TRINITY_DN133897_c0_g2;TRINITY_DN133897_c0_g3;TRINITY_DN146829_c1_g2;TRINITY_DN150858_c0_g2;TRINITY_DN156688_c5_g2
GO:0001944	vasculature development	2	1767	0.0480241	0.102125	TRINITY_DN115446_c0_g1;TRINITY_DN133897_c0_g2
GO:0006418	tRNA aminoacylation for protein translation	1	247	0.0488478	0.103247	TRINITY_DN138842_c0_g1
GO:0080135	regulation of cellular response to stress	2	1792	0.049255	0.103247	TRINITY_DN146829_c1_g2;TRINITY_DN156688_c5_g2
GO:0032774	RNA biosynthetic process	5	10712	0.0495385	0.103247	TRINITY_DN133897_c0_g2;TRINITY_DN133897_c0_g3;TRINITY_DN146829_c1_g2;TRINITY_DN150858_c0_g2;TRINITY_DN156688_c5_g2
GO:0000122	negative regulation of transcription from RNA polymerase II promoter	2	1800	0.0496514	0.103247	TRINITY_DN146829_c1_g2;TRINITY_DN156688_c5_g2
GO:0009127	purine nucleoside monophosphate biosynthetic process	1	252	0.0498136	0.103247	TRINITY_DN115446_c0_g1
GO:0009168	purine ribonucleoside monophosphate biosynthetic process	1	252	0.0498136	0.103247	TRINITY_DN115446_c0_g1
GO:0009117	nucleotide metabolic process	2	1804	0.04985	0.103247	TRINITY_DN107168_c0_g1;TRINITY_DN115446_c0_g1
