# Supplementary material for: Comparative analysis of the daily brain transcriptomes of Asian particolored bat
Source: Sci Rep. 2022 Mar 9;12:3876. doi: 10.1038/s41598-022-07787-z (PMC8907190; doi:10.1038/s41598-022-07787-z)
Supplement: Supplementary file 4 — Supplementary Information 4. [file 41598_2022_7787_MOESM4_ESM.xlsx]

## Sheet: Rest vs Sleep
Comparative analysis of the daily brain transcriptomes of Asian particolored bat
Guoting Zhang, Yujia Chu, Tinglei Jiang, Jingjing Li, Lei Feng, Hui Wu, Hui Wang & Jiang Feng
Table S4. KEGG enrichment data of six pairwise comparisons.
Kegg pathways significantly enriched by up-regulated genes
KEGG_A_class	KEGG_B_class	Pathway	out (5)	All (9120)	Pvalue	Qvalue	Pathway ID	Genes	K_IDs
Metabolism	Energy metabolism	Oxidative phosphorylation	3	214	0.000123052	0.000947995	ko00190	TRINITY_DN129515_c1_g1;TRINITY_DN158095_c5_g3;TRINITY_DN128826_c0_g2	K03965+K02270+K03938
Human Diseases	Neurodegenerative diseases	Parkinson disease	3	218	0.000130028	0.000947995	ko05012	TRINITY_DN129515_c1_g1;TRINITY_DN158095_c5_g3;TRINITY_DN128826_c0_g2	K03965+K02270+K03938
Human Diseases	Endocrine and metabolic diseases	Non-alcoholic fatty liver disease (NAFLD)	3	221	0.000135428	0.000947995	ko04932	TRINITY_DN129515_c1_g1;TRINITY_DN158095_c5_g3;TRINITY_DN128826_c0_g2	K03965+K02270+K03938
Organismal Systems	Environmental adaptation	Thermogenesis	3	302	0.000342167	0.00179638	ko04714	TRINITY_DN129515_c1_g1;TRINITY_DN158095_c5_g3;TRINITY_DN128826_c0_g2	K03965+K02270+K03938
Human Diseases	Neurodegenerative diseases	Huntington disease	3	368	0.000613338	0.00257602	ko05016	TRINITY_DN129515_c1_g1;TRINITY_DN158095_c5_g3;TRINITY_DN128826_c0_g2	K03965+K02270+K03938
Metabolism	Global and overview maps	Metabolic pathways	5	2346	0.00112277	0.00379765	ko01100	TRINITY_DN156337_c3_g3;TRINITY_DN129515_c1_g1;TRINITY_DN158095_c5_g3;TRINITY_DN125793_c1_g1;TRINITY_DN128826_c0_g2	K13759+K03965+K02270+K00799+K03938
Human Diseases	Neurodegenerative diseases	Alzheimer disease	3	471	0.00126588	0.00379765	ko05010	TRINITY_DN129515_c1_g1;TRINITY_DN158095_c5_g3;TRINITY_DN128826_c0_g2	K03965+K02270+K03938
Organismal Systems	Nervous system	Retrograde endocannabinoid signaling	2	216	0.00532651	0.0139821	ko04723	TRINITY_DN129515_c1_g1;TRINITY_DN128826_c0_g2	K03965+K03938
Organismal Systems	Sensory system	Phototransduction	1	24	0.0130917	0.0305473	ko04744	TRINITY_DN156337_c3_g3	K13759
Metabolism	Xenobiotics biodegradation and metabolism	Drug metabolism - cytochrome P450	1	57	0.0308685	0.0640299	ko00982	TRINITY_DN125793_c1_g1	K00799
Metabolism	Xenobiotics biodegradation and metabolism	Metabolism of xenobiotics by cytochrome P450	1	62	0.0335394	0.0640299	ko00980	TRINITY_DN125793_c1_g1	K00799
Human Diseases	Cancers	Chemical carcinogenesis	1	73	0.0393948	0.0653526	ko05204	TRINITY_DN125793_c1_g1	K00799
Metabolism	Metabolism of other amino acids	Glutathione metabolism	1	75	0.0404564	0.0653526	ko00480	TRINITY_DN125793_c1_g1	K00799
Kegg pathways significantly enriched by down-regulated genes
Metabolism	Energy metabolism	Oxidative phosphorylation	2	214	0.00161878	0.00503852	ko00190	TRINITY_DN118882_c2_g1;TRINITY_DN132220_c1_g1	K03883+K03878
Organismal Systems	Nervous system	Retrograde endocannabinoid signaling	2	216	0.00164901	0.00503852	ko04723	TRINITY_DN118882_c2_g1;TRINITY_DN132220_c1_g1	K03883+K03878
Human Diseases	Neurodegenerative diseases	Parkinson disease	2	218	0.00167951	0.00503852	ko05012	TRINITY_DN118882_c2_g1;TRINITY_DN132220_c1_g1	K03883+K03878
Organismal Systems	Environmental adaptation	Thermogenesis	2	302	0.00320716	0.00721611	ko04714	TRINITY_DN118882_c2_g1;TRINITY_DN132220_c1_g1	K03883+K03878
Human Diseases	Neurodegenerative diseases	Huntington disease	2	368	0.00474147	0.00853464	ko05016	TRINITY_DN118882_c2_g1;TRINITY_DN132220_c1_g1	K03883+K03878
Human Diseases	Neurodegenerative diseases	Alzheimer disease	2	471	0.00771159	0.0115674	ko05010	TRINITY_DN118882_c2_g1;TRINITY_DN132220_c1_g1	K03883+K03878
Genetic Information Processing	Translation	mRNA surveillance pathway	1	124	0.0402417	0.0517394	ko03015	TRINITY_DN153079_c1_g2	K14328

## Sheet: Sleep vs Wake
Table S4. KEGG enrichment data of six pairwise comparisons.
Kegg pathways significantly enriched by up-regulated genes
KEGG_A_class	KEGG_B_class	Pathway	out (5)	All (9120)	Pvalue	Qvalue	Pathway ID	Genes	K_IDs
Metabolism	Carbohydrate metabolism	Propanoate metabolism	1	63	0.0340729	0.185113	ko00640	TRINITY_DN133205_c1_g2	K05606
Metabolism	Carbohydrate metabolism	Glyoxylate and dicarboxylate metabolism	1	75	0.0404564	0.185113	ko00630	TRINITY_DN133205_c1_g2	K05606
Metabolism	Amino acid metabolism	Valine, leucine and isoleucine degradation	1	82	0.0441645	0.185113	ko00280	TRINITY_DN133205_c1_g2	K05606
Organismal Systems	Aging	Longevity regulating pathway - multiple species	1	86	0.0462782	0.185113	ko04213	TRINITY_DN135759_c0_g3	K09542
Kegg pathways significantly enriched by down-regulated genes
Organismal Systems	Sensory system	Phototransduction	1	24	0.00787484	0.0472491	ko04744	TRINITY_DN156337_c3_g3	K13759

## Sheet: Wake vs Activity
Table S4. KEGG enrichment data of six pairwise comparisons.
Kegg pathways significantly enriched by up-regulated genes
KEGG_A_class	KEGG_B_class	Pathway	out (8)	All (9120)	Pvalue	Qvalue	Pathway ID	Genes	K_IDs
Metabolism	Energy metabolism	Oxidative phosphorylation	5	214	3.59085e-07	2.36295e-06	ko00190	TRINITY_DN117845_c2_g1;TRINITY_DN130260_c2_g1;TRINITY_DN141379_c2_g1;TRINITY_DN127179_c0_g1;TRINITY_DN125934_c6_g1	K02262+K02256+K02132+K03879+K02126
Human Diseases	Neurodegenerative diseases	Parkinson disease	5	218	3.93824e-07	2.36295e-06	ko05012	TRINITY_DN117845_c2_g1;TRINITY_DN130260_c2_g1;TRINITY_DN141379_c2_g1;TRINITY_DN127179_c0_g1;TRINITY_DN125934_c6_g1	K02262+K02256+K02132+K03879+K02126
Organismal Systems	Environmental adaptation	Thermogenesis	5	302	1.98807e-06	7.95228e-06	ko04714	TRINITY_DN117845_c2_g1;TRINITY_DN130260_c2_g1;TRINITY_DN141379_c2_g1;TRINITY_DN127179_c0_g1;TRINITY_DN125934_c6_g1	K02262+K02256+K02132+K03879+K02126
Human Diseases	Neurodegenerative diseases	Huntington disease	5	368	5.27408e-06	1.58222e-05	ko05016	TRINITY_DN117845_c2_g1;TRINITY_DN130260_c2_g1;TRINITY_DN141379_c2_g1;TRINITY_DN127179_c0_g1;TRINITY_DN125934_c6_g1	K02262+K02256+K02132+K03879+K02126
Human Diseases	Neurodegenerative diseases	Alzheimer disease	5	471	1.76965e-05	4.24717e-05	ko05010	TRINITY_DN117845_c2_g1;TRINITY_DN130260_c2_g1;TRINITY_DN141379_c2_g1;TRINITY_DN127179_c0_g1;TRINITY_DN125934_c6_g1	K02262+K02256+K02132+K03879+K02126
Organismal Systems	Circulatory system	Cardiac muscle contraction	2	138	0.00599587	0.0119917	ko04260	TRINITY_DN117845_c2_g1;TRINITY_DN130260_c2_g1	K02262+K02256
Human Diseases	Endocrine and metabolic diseases	Non-alcoholic fatty liver disease (NAFLD)	2	221	0.0148654	0.0254836	ko04932	TRINITY_DN117845_c2_g1;TRINITY_DN130260_c2_g1	K02262+K02256
Metabolism	Glycan biosynthesis and metabolism	Glycosaminoglycan biosynthesis - chondroitin sulfate / dermatan sulfate	1	28	0.0243083	0.0364625	ko00532	TRINITY_DN139237_c0_g1	K04742
Metabolism	Global and overview maps	Metabolic pathways	5	2346	0.0307238	0.0409651	ko01100	TRINITY_DN117845_c2_g1;TRINITY_DN130260_c2_g1;TRINITY_DN141379_c2_g1;TRINITY_DN127179_c0_g1;TRINITY_DN125934_c6_g1	K02262+K02256+K02132+K03879+K02126
Kegg pathways significantly enriched by down-regulated genes
Genetic Information Processing	Translation	Ribosome	2	301	0.00623339	0.0748006	ko03010	TRINITY_DN120688_c2_g1;TRINITY_DN140088_c2_g5	K02923+K02872
Metabolism	Carbohydrate metabolism	Propanoate metabolism	1	63	0.027351	0.106466	ko00640	TRINITY_DN133205_c1_g2	K05606
Metabolism	Carbohydrate metabolism	Glyoxylate and dicarboxylate metabolism	1	75	0.0324965	0.106466	ko00630	TRINITY_DN133205_c1_g2	K05606
Metabolism	Amino acid metabolism	Valine, leucine and isoleucine degradation	1	82	0.0354885	0.106466	ko00280	TRINITY_DN133205_c1_g2	K05606

## Sheet: Rest vs Activity
Table S4. KEGG enrichment data of six pairwise comparisons.
Kegg pathways significantly enriched by up-regulated genes
KEGG_A_class	KEGG_B_class	Pathway	out (14)	All (9120)	Pvalue	Qvalue	Pathway ID	Genes	K_IDs
Metabolism	Energy metabolism	Oxidative phosphorylation	12	214	1.78994e-18	3.03302e-17	ko00190	TRINITY_DN117295_c4_g1;TRINITY_DN119096_c2_g2;TRINITY_DN117845_c2_g1;TRINITY_DN130260_c2_g1;TRINITY_DN118235_c0_g1;TRINITY_DN122260_c1_g1;TRINITY_DN121755_c0_g1;TRINITY_DN139660_c3_g2;TRINITY_DN127179_c0_g1;TRINITY_DN140016_c1_g2;TRINITY_DN125676_c2_g3;TRINITY_DN125934_c6_g1	K02262+K03880+K02262+K02256+K02256+K02256+K02256+K03879+K03879+K02126+K03881+K02126
Human Diseases	Neurodegenerative diseases	Parkinson disease	12	218	2.24668e-18	3.03302e-17	ko05012	TRINITY_DN117295_c4_g1;TRINITY_DN119096_c2_g2;TRINITY_DN117845_c2_g1;TRINITY_DN130260_c2_g1;TRINITY_DN118235_c0_g1;TRINITY_DN122260_c1_g1;TRINITY_DN121755_c0_g1;TRINITY_DN139660_c3_g2;TRINITY_DN127179_c0_g1;TRINITY_DN140016_c1_g2;TRINITY_DN125676_c2_g3;TRINITY_DN125934_c6_g1	K02262+K03880+K02262+K02256+K02256+K02256+K02256+K03879+K03879+K02126+K03881+K02126
Organismal Systems	Environmental adaptation	Thermogenesis	12	302	1.20304e-16	1.08274e-15	ko04714	TRINITY_DN117295_c4_g1;TRINITY_DN119096_c2_g2;TRINITY_DN117845_c2_g1;TRINITY_DN130260_c2_g1;TRINITY_DN118235_c0_g1;TRINITY_DN122260_c1_g1;TRINITY_DN121755_c0_g1;TRINITY_DN139660_c3_g2;TRINITY_DN127179_c0_g1;TRINITY_DN140016_c1_g2;TRINITY_DN125676_c2_g3;TRINITY_DN125934_c6_g1	K02262+K03880+K02262+K02256+K02256+K02256+K02256+K03879+K03879+K02126+K03881+K02126
Human Diseases	Neurodegenerative diseases	Huntington disease	12	368	1.32371e-15	8.93502e-15	ko05016	TRINITY_DN117295_c4_g1;TRINITY_DN119096_c2_g2;TRINITY_DN117845_c2_g1;TRINITY_DN130260_c2_g1;TRINITY_DN118235_c0_g1;TRINITY_DN122260_c1_g1;TRINITY_DN121755_c0_g1;TRINITY_DN139660_c3_g2;TRINITY_DN127179_c0_g1;TRINITY_DN140016_c1_g2;TRINITY_DN125676_c2_g3;TRINITY_DN125934_c6_g1	K02262+K03880+K02262+K02256+K02256+K02256+K02256+K03879+K03879+K02126+K03881+K02126
Human Diseases	Neurodegenerative diseases	Alzheimer disease	12	471	2.60477e-14	1.40657e-13	ko05010	TRINITY_DN117295_c4_g1;TRINITY_DN119096_c2_g2;TRINITY_DN117845_c2_g1;TRINITY_DN130260_c2_g1;TRINITY_DN118235_c0_g1;TRINITY_DN122260_c1_g1;TRINITY_DN121755_c0_g1;TRINITY_DN139660_c3_g2;TRINITY_DN127179_c0_g1;TRINITY_DN140016_c1_g2;TRINITY_DN125676_c2_g3;TRINITY_DN125934_c6_g1	K02262+K03880+K02262+K02256+K02256+K02256+K02256+K03879+K03879+K02126+K03881+K02126
Organismal Systems	Circulatory system	Cardiac muscle contraction	7	138	4.89911e-10	2.2046e-09	ko04260	TRINITY_DN117295_c4_g1;TRINITY_DN117845_c2_g1;TRINITY_DN130260_c2_g1;TRINITY_DN140936_c0_g2;TRINITY_DN118235_c0_g1;TRINITY_DN122260_c1_g1;TRINITY_DN121755_c0_g1	K02262+K02262+K02256+K01539+K02256+K02256+K02256
Human Diseases	Endocrine and metabolic diseases	Non-alcoholic fatty liver disease (NAFLD)	6	221	4.83107e-07	1.86341e-06	ko04932	TRINITY_DN117295_c4_g1;TRINITY_DN117845_c2_g1;TRINITY_DN130260_c2_g1;TRINITY_DN118235_c0_g1;TRINITY_DN122260_c1_g1;TRINITY_DN121755_c0_g1	K02262+K02262+K02256+K02256+K02256+K02256
Metabolism	Global and overview maps	Metabolic pathways	12	2346	4.36261e-06	1.47238e-05	ko01100	TRINITY_DN117295_c4_g1;TRINITY_DN119096_c2_g2;TRINITY_DN117845_c2_g1;TRINITY_DN130260_c2_g1;TRINITY_DN118235_c0_g1;TRINITY_DN122260_c1_g1;TRINITY_DN121755_c0_g1;TRINITY_DN139660_c3_g2;TRINITY_DN127179_c0_g1;TRINITY_DN140016_c1_g2;TRINITY_DN125676_c2_g3;TRINITY_DN125934_c6_g1	K02262+K03880+K02262+K02256+K02256+K02256+K02256+K03879+K03879+K02126+K03881+K02126
Organismal Systems	Nervous system	Retrograde endocannabinoid signaling	4	216	0.000254172	0.000762517	ko04723	TRINITY_DN119096_c2_g2;TRINITY_DN139660_c3_g2;TRINITY_DN127179_c0_g1;TRINITY_DN125676_c2_g3	K03880+K03879+K03879+K03881
Kegg pathways significantly enriched by down-regulated genes
Metabolism	Energy metabolism	Oxidative phosphorylation	5	214	6.79412e-09	3.35689e-08	ko00190	TRINITY_DN127713_c1_g5;TRINITY_DN118882_c2_g1;TRINITY_DN132220_c1_g1;TRINITY_DN125376_c0_g1;TRINITY_DN131934_c1_g1	K03881+K03883+K03878+K02256+K00412
Human Diseases	Neurodegenerative diseases	Parkinson disease	5	218	7.45975e-09	3.35689e-08	ko05012	TRINITY_DN127713_c1_g5;TRINITY_DN118882_c2_g1;TRINITY_DN132220_c1_g1;TRINITY_DN125376_c0_g1;TRINITY_DN131934_c1_g1	K03881+K03883+K03878+K02256+K00412
Organismal Systems	Environmental adaptation	Thermogenesis	5	302	3.85553e-08	1.15666e-07	ko04714	TRINITY_DN127713_c1_g5;TRINITY_DN118882_c2_g1;TRINITY_DN132220_c1_g1;TRINITY_DN125376_c0_g1;TRINITY_DN131934_c1_g1	K03881+K03883+K03878+K02256+K00412
Human Diseases	Neurodegenerative diseases	Huntington disease	5	368	1.04206e-07	2.34463e-07	ko05016	TRINITY_DN127713_c1_g5;TRINITY_DN118882_c2_g1;TRINITY_DN132220_c1_g1;TRINITY_DN125376_c0_g1;TRINITY_DN131934_c1_g1	K03881+K03883+K03878+K02256+K00412
Human Diseases	Neurodegenerative diseases	Alzheimer disease	5	471	3.60045e-07	6.4808e-07	ko05010	TRINITY_DN127713_c1_g5;TRINITY_DN118882_c2_g1;TRINITY_DN132220_c1_g1;TRINITY_DN125376_c0_g1;TRINITY_DN131934_c1_g1	K03881+K03883+K03878+K02256+K00412
Organismal Systems	Nervous system	Retrograde endocannabinoid signaling	3	216	0.000126508	0.000189762	ko04723	TRINITY_DN127713_c1_g5;TRINITY_DN118882_c2_g1;TRINITY_DN132220_c1_g1	K03881+K03883+K03878
Metabolism	Global and overview maps	Metabolic pathways	5	2346	0.00112277	0.00144356	ko01100	TRINITY_DN127713_c1_g5;TRINITY_DN118882_c2_g1;TRINITY_DN132220_c1_g1;TRINITY_DN125376_c0_g1;TRINITY_DN131934_c1_g1	K03881+K03883+K03878+K02256+K00412
Organismal Systems	Circulatory system	Cardiac muscle contraction	2	138	0.00220624	0.00248202	ko04260	TRINITY_DN125376_c0_g1;TRINITY_DN131934_c1_g1	K02256+K00412
Human Diseases	Endocrine and metabolic diseases	Non-alcoholic fatty liver disease (NAFLD)	2	221	0.00557036	0.00557036	ko04932	TRINITY_DN125376_c0_g1;TRINITY_DN131934_c1_g1	K02256+K00412

## Sheet: Rest vs Wake
Table S4. KEGG enrichment data of six pairwise comparisons.
KEGG_A_class	KEGG_B_class	Pathway	out (3)	All (9120)	Pvalue	Qvalue	Pathway ID	Genes	K_IDs
Metabolism	Xenobiotics biodegradation and metabolism	Drug metabolism - cytochrome P450	1	57	0.0186351	0.0676568	ko00982	TRINITY_DN125793_c1_g1	K00799
Metabolism	Xenobiotics biodegradation and metabolism	Metabolism of xenobiotics by cytochrome P450	1	62	0.0202586	0.0676568	ko00980	TRINITY_DN125793_c1_g1	K00799
Human Diseases	Cancers	Chemical carcinogenesis	1	73	0.023824	0.0676568	ko05204	TRINITY_DN125793_c1_g1	K00799
Metabolism	Metabolism of other amino acids	Glutathione metabolism	1	75	0.0244714	0.0676568	ko00480	TRINITY_DN125793_c1_g1	K00799
Organismal Systems	Aging	Longevity regulating pathway - multiple species	1	86	0.0280266	0.0676568	ko04213	TRINITY_DN135759_c0_g3	K09542
Human Diseases	Drug resistance	Platinum drug resistance	1	96	0.0312511	0.0676568	ko01524	TRINITY_DN125793_c1_g1	K00799
Metabolism	Xenobiotics biodegradation and metabolism	Drug metabolism - other enzymes	1	97	0.0315732	0.0676568	ko00983	TRINITY_DN125793_c1_g1	K00799
Organismal Systems	Aging	Longevity regulating pathway - worm	1	114	0.0370372	0.0694448	ko04212	TRINITY_DN125793_c1_g1	K00799
Kegg pathways significantly enriched by down-regulated genes
Organismal Systems	Endocrine system	Renin-angiotensin system	1	30	0.0130953	0.144582	ko04614	TRINITY_DN154462_c8_g1	K09821
Metabolism	Glycan biosynthesis and metabolism	Other glycan degradation	1	38	0.0165655	0.144582	ko00511	TRINITY_DN155374_c2_g2	K01192
Organismal Systems	Endocrine system	Renin secretion	1	108	0.0465412	0.144582	ko04924	TRINITY_DN154462_c8_g1	K09821
Organismal Systems	Endocrine system	Cortisol synthesis and secretion	1	112	0.0482331	0.144582	ko04927	TRINITY_DN154462_c8_g1	K09821

## Sheet: Sleep vs Activity
Table S4. KEGG enrichment data of six pairwise comparisons.
Kegg pathways significantly enriched by up-regulated genes
KEGG_A_class	KEGG_B_class	Pathway	out (3)	All (9120)	Pvalue	Qvalue	Pathway ID	Genes	K_IDs
Genetic Information Processing	Translation	Ribosome	1	301	0.0330044	0.0330044	ko03010	TRINITY_DN157107_c3_g2	K02899
Kegg pathways significantly enriched by down-regulated genes
Organismal Systems	Endocrine system	Cortisol synthesis and secretion	2	112	0.00044485	0.0044485	ko04927	TRINITY_DN150858_c0_g2;TRINITY_DN133897_c0_g3	K04465+K04465
Organismal Systems	Endocrine system	Aldosterone synthesis and secretion	2	159	0.000895817	0.00447908	ko04925	TRINITY_DN150858_c0_g2;TRINITY_DN133897_c0_g3	K04465+K04465
Human Diseases	Endocrine and metabolic diseases	Cushing syndrome	2	223	0.00175696	0.00585654	ko04934	TRINITY_DN150858_c0_g2;TRINITY_DN133897_c0_g3	K04465+K04465
Organismal Systems	Environmental adaptation	Circadian rhythm - fly	1	8	0.00262956	0.0065739	ko04711	TRINITY_DN156688_c5_g2	K02633
Environmental Information Processing	Signal transduction	MAPK signaling pathway	2	414	0.00598199	0.011964	ko04010	TRINITY_DN150858_c0_g2;TRINITY_DN133897_c0_g3	K04465+K04465
Environmental Information Processing	Signal transduction	PI3K-Akt signaling pathway	2	493	0.00843555	0.0140593	ko04151	TRINITY_DN150858_c0_g2;TRINITY_DN133897_c0_g3	K04465+K04465
Organismal Systems	Environmental adaptation	Circadian rhythm	1	35	0.0114703	0.0163861	ko04710	TRINITY_DN156688_c5_g2	K02633
Human Diseases	Cancers	Acute myeloid leukemia	1	74	0.0241477	0.0301847	ko05221	TRINITY_DN156688_c5_g2	K02633
