# Supplementary material for: Comparative analysis of the daily brain transcriptomes of Asian particolored bat
Source: Sci Rep. 2022 Mar 9;12:3876. doi: 10.1038/s41598-022-07787-z (PMC8907190; doi:10.1038/s41598-022-07787-z)
Supplement: Supplementary file 5 — Supplementary Information 5. [file 41598_2022_7787_MOESM5_ESM.xlsx]

## Sheet: GO cell component
Comparative analysis of the daily brain transcriptomes of Asian particolored bat
Guoting Zhang, Yujia Chu, Tinglei Jiang, Jingjing Li, Lei Feng, Hui Wu, Hui Wang & Jiang Feng
Table S5. GO and KEGG enrichment data of module 6 (27 genes)
27genes from profile 6 significantly enriched GO cell component category
GO ID	Description	out (5)	All (62375)	pvalue	p.adjust	Genes
GO:0005667	transcription factor complex	2	776	0.00221471	0.0797712	TRINITY_DN133897_c0_g2;TRINITY_DN150858_c0_g2
GO:0043196	varicosity	1	24	0.00229166	0.0797712	TRINITY_DN102874_c0_g1
GO:0031965	nuclear membrane	2	916	0.00306812	0.0797712	TRINITY_DN133897_c0_g2;TRINITY_DN150858_c0_g2
GO:0005635	nuclear envelope	2	1413	0.0071498	0.139421	TRINITY_DN133897_c0_g2;TRINITY_DN150858_c0_g2
GO:0016235	aggresome	1	120	0.0114146	0.178068	TRINITY_DN145442_c1_g1
GO:0048471	perinuclear region of cytoplasm	2	2081	0.0150726	0.185081	TRINITY_DN102874_c0_g1;TRINITY_DN145442_c1_g1
GO:0001750	photoreceptor outer segment	1	175	0.0166099	0.185081	TRINITY_DN102874_c0_g1
GO:0016234	inclusion body	1	222	0.0210314	0.202395	TRINITY_DN145442_c1_g1
GO:0044304	main axon	1	288	0.0272124	0.202395	TRINITY_DN102874_c0_g1
GO:0005737	cytoplasm	6	35328	0.0317503	0.202395	TRINITY_DN102874_c0_g1;TRINITY_DN133897_c0_g2;TRINITY_DN133897_c0_g3;TRINITY_DN145442_c1_g1;TRINITY_DN150858_c0_g2;TRINITY_DN156688_c5_g2
GO:0043204	perikaryon	1	356	0.0335467	0.202395	TRINITY_DN102874_c0_g1
GO:0031513	nonmotile primary cilium	1	358	0.0337325	0.202395	TRINITY_DN102874_c0_g1
GO:0072372	primary cilium	1	358	0.0337325	0.202395	TRINITY_DN102874_c0_g1
GO:0031967	organelle envelope	2	3502	0.0401481	0.211864	TRINITY_DN133897_c0_g2;TRINITY_DN150858_c0_g2
GO:0031975	envelope	2	3530	0.0407432	0.211864	TRINITY_DN133897_c0_g2;TRINITY_DN150858_c0_g2
GO:0043197	dendritic spine	1	511	0.0478568	0.220425	TRINITY_DN102874_c0_g1
GO:0044309	neuron spine	1	515	0.0482237	0.220425	TRINITY_DN102874_c0_g1
GO:0030426	growth cone	1	643	0.0599038	0.220425	TRINITY_DN102874_c0_g1

## Sheet: GO molecular function
Table S5. GO and KEGG enrichment data of module 6 (27 genes)
27genes from profile 6 significantly enriched GO molecular function category
GO ID	Description	out (5)	All (62375)	pvalue	p.adjust	Genes
GO:0004879	RNA polymerase II transcription factor activity, ligand-activated sequence-specific DNA binding	3	125	7.83341e-08	1.56668e-06	TRINITY_DN133897_c0_g2;TRINITY_DN133897_c0_g3;TRINITY_DN150858_c0_g2
GO:0098531	transcription factor activity, direct ligand regulated sequence-specific DNA binding	3	125	7.83341e-08	1.56668e-06	TRINITY_DN133897_c0_g2;TRINITY_DN133897_c0_g3;TRINITY_DN150858_c0_g2
GO:0003707	steroid hormone receptor activity	3	178	2.27544e-07	3.03392e-06	TRINITY_DN133897_c0_g2;TRINITY_DN133897_c0_g3;TRINITY_DN150858_c0_g2
GO:0001077	transcriptional activator activity, RNA polymerase II core promoter proximal region sequence-specific binding	3	467	4.12369e-06	4.12369e-05	TRINITY_DN133897_c0_g2;TRINITY_DN133897_c0_g3;TRINITY_DN150858_c0_g2
GO:0046982	protein heterodimerization activity	3	548	6.65641e-06	5.32513e-05	TRINITY_DN133897_c0_g2;TRINITY_DN133897_c0_g3;TRINITY_DN150858_c0_g2
GO:0001228	transcriptional activator activity, RNA polymerase II transcription regulatory region sequence-specific binding	3	642	1.06872e-05	7.1248e-05	TRINITY_DN133897_c0_g2;TRINITY_DN133897_c0_g3;TRINITY_DN150858_c0_g2
GO:0000982	transcription factor activity, RNA polymerase II core promoter proximal region sequence-specific binding	3	767	1.81828e-05	0.000103902	TRINITY_DN133897_c0_g2;TRINITY_DN133897_c0_g3;TRINITY_DN150858_c0_g2
GO:0000981	RNA polymerase II transcription factor activity, sequence-specific DNA binding	3	1475	0.000127344	0.000636721	TRINITY_DN133897_c0_g2;TRINITY_DN133897_c0_g3;TRINITY_DN150858_c0_g2
GO:0046983	protein dimerization activity	3	1827	0.000240018	0.00106674	TRINITY_DN133897_c0_g2;TRINITY_DN133897_c0_g3;TRINITY_DN150858_c0_g2
GO:0043565	sequence-specific DNA binding	3	2815	0.000857272	0.00342909	TRINITY_DN133897_c0_g2;TRINITY_DN133897_c0_g3;TRINITY_DN150858_c0_g2
GO:0001071	nucleic acid binding transcription factor activity	3	3493	0.00161075	0.00536918	TRINITY_DN133897_c0_g2;TRINITY_DN133897_c0_g3;TRINITY_DN150858_c0_g2
GO:0003700	transcription factor activity, sequence-specific DNA binding	3	3493	0.00161075	0.00536918	TRINITY_DN133897_c0_g2;TRINITY_DN133897_c0_g3;TRINITY_DN150858_c0_g2
GO:0003677	DNA binding	4	9053	0.00196007	0.00603098	TRINITY_DN133897_c0_g2;TRINITY_DN133897_c0_g3;TRINITY_DN150858_c0_g2;TRINITY_DN156688_c5_g2
GO:0038023	signaling receptor activity	3	4175	0.00270409	0.00772598	TRINITY_DN133897_c0_g2;TRINITY_DN133897_c0_g3;TRINITY_DN150858_c0_g2
GO:0004872	receptor activity	3	4542	0.00344977	0.00862442	TRINITY_DN133897_c0_g2;TRINITY_DN133897_c0_g3;TRINITY_DN150858_c0_g2
GO:0060089	molecular transducer activity	3	4542	0.00344977	0.00862442	TRINITY_DN133897_c0_g2;TRINITY_DN133897_c0_g3;TRINITY_DN150858_c0_g2
GO:0008270	zinc ion binding	3	5042	0.00465981	0.0109191	TRINITY_DN133897_c0_g2;TRINITY_DN133897_c0_g3;TRINITY_DN150858_c0_g2
GO:0004871	signal transducer activity	3	5136	0.00491358	0.0109191	TRINITY_DN133897_c0_g2;TRINITY_DN133897_c0_g3;TRINITY_DN150858_c0_g2
GO:0005515	protein binding	4	12916	0.00766737	0.0161418	TRINITY_DN102874_c0_g1;TRINITY_DN133897_c0_g2;TRINITY_DN133897_c0_g3;TRINITY_DN150858_c0_g2
GO:0046914	transition metal ion binding	3	6224	0.0085044	0.0170088	TRINITY_DN133897_c0_g2;TRINITY_DN133897_c0_g3;TRINITY_DN150858_c0_g2
GO:0031490	chromatin DNA binding	1	132	0.0105368	0.0200701	TRINITY_DN156688_c5_g2
GO:0003676	nucleic acid binding	4	14671	0.0124199	0.0225817	TRINITY_DN133897_c0_g2;TRINITY_DN133897_c0_g3;TRINITY_DN150858_c0_g2;TRINITY_DN156688_c5_g2
GO:0043566	structure-specific DNA binding	1	211	0.0168003	0.0292179	TRINITY_DN156688_c5_g2
GO:0044877	macromolecular complex binding	2	3119	0.0225904	0.0376507	TRINITY_DN102874_c0_g1;TRINITY_DN156688_c5_g2
GO:0008017	microtubule binding	1	440	0.0347775	0.0556441	TRINITY_DN102874_c0_g1
GO:0015631	tubulin binding	1	613	0.0481834	0.0741283	TRINITY_DN102874_c0_g1

## Sheet: GO biological process
Table S5. GO and KEGG enrichment data of module 6 (27 genes)
27genes from profile 6 significantly enriched GO biological process category
GO ID	Description	out (6)	All (59313)	pvalue	p.adjust	Genes
GO:0043435	response to corticotropin-releasing hormone	3	11	9.48649e-11	2.48072e-08	TRINITY_DN133897_c0_g2;TRINITY_DN133897_c0_g3;TRINITY_DN150858_c0_g2
GO:0071376	cellular response to corticotropin-releasing hormone stimulus	3	11	9.48649e-11	2.48072e-08	TRINITY_DN133897_c0_g2;TRINITY_DN133897_c0_g3;TRINITY_DN150858_c0_g2
GO:0061469	regulation of type B pancreatic cell proliferation	3	18	4.69026e-10	8.17668e-08	TRINITY_DN133897_c0_g2;TRINITY_DN133897_c0_g3;TRINITY_DN150858_c0_g2
GO:0044342	type B pancreatic cell proliferation	3	38	4.84522e-09	6.33512e-07	TRINITY_DN133897_c0_g2;TRINITY_DN133897_c0_g3;TRINITY_DN150858_c0_g2
GO:0032870	cellular response to hormone stimulus	5	1487	5.78053e-08	6.04643e-06	TRINITY_DN102874_c0_g1;TRINITY_DN133897_c0_g2;TRINITY_DN133897_c0_g3;TRINITY_DN150858_c0_g2;TRINITY_DN156688_c5_g2
GO:0071375	cellular response to peptide hormone stimulus	4	701	2.84761e-07	2.48217e-05	TRINITY_DN102874_c0_g1;TRINITY_DN133897_c0_g2;TRINITY_DN133897_c0_g3;TRINITY_DN150858_c0_g2
GO:0009725	response to hormone	5	2140	3.5423e-07	2.54275e-05	TRINITY_DN102874_c0_g1;TRINITY_DN133897_c0_g2;TRINITY_DN133897_c0_g3;TRINITY_DN150858_c0_g2;TRINITY_DN156688_c5_g2
GO:1901653	cellular response to peptide	4	758	3.88949e-07	2.54275e-05	TRINITY_DN102874_c0_g1;TRINITY_DN133897_c0_g2;TRINITY_DN133897_c0_g3;TRINITY_DN150858_c0_g2
GO:0043434	response to peptide hormone	4	890	7.37435e-07	4.28531e-05	TRINITY_DN102874_c0_g1;TRINITY_DN133897_c0_g2;TRINITY_DN133897_c0_g3;TRINITY_DN150858_c0_g2
GO:1901652	response to peptide	4	1003	1.18675e-06	6.20668e-05	TRINITY_DN102874_c0_g1;TRINITY_DN133897_c0_g2;TRINITY_DN133897_c0_g3;TRINITY_DN150858_c0_g2
GO:0071495	cellular response to endogenous stimulus	5	2991	1.86849e-06	8.8838e-05	TRINITY_DN102874_c0_g1;TRINITY_DN133897_c0_g2;TRINITY_DN133897_c0_g3;TRINITY_DN150858_c0_g2;TRINITY_DN156688_c5_g2
GO:0071417	cellular response to organonitrogen compound	4	1267	3.00375e-06	0.000130913	TRINITY_DN102874_c0_g1;TRINITY_DN133897_c0_g2;TRINITY_DN133897_c0_g3;TRINITY_DN150858_c0_g2
GO:1901699	cellular response to nitrogen compound	4	1442	5.01859e-06	0.000201902	TRINITY_DN102874_c0_g1;TRINITY_DN133897_c0_g2;TRINITY_DN133897_c0_g3;TRINITY_DN150858_c0_g2
GO:0009719	response to endogenous stimulus	5	3991	7.79406e-06	0.000291164	TRINITY_DN102874_c0_g1;TRINITY_DN133897_c0_g2;TRINITY_DN133897_c0_g3;TRINITY_DN150858_c0_g2;TRINITY_DN156688_c5_g2
GO:0045444	fat cell differentiation	3	542	1.48691e-05	0.000518437	TRINITY_DN133897_c0_g2;TRINITY_DN133897_c0_g3;TRINITY_DN150858_c0_g2
GO:0010243	response to organonitrogen compound	4	2016	1.88938e-05	0.000617592	TRINITY_DN102874_c0_g1;TRINITY_DN133897_c0_g2;TRINITY_DN133897_c0_g3;TRINITY_DN150858_c0_g2
GO:0071310	cellular response to organic substance	5	5003	2.37759e-05	0.000731457	TRINITY_DN102874_c0_g1;TRINITY_DN133897_c0_g2;TRINITY_DN133897_c0_g3;TRINITY_DN150858_c0_g2;TRINITY_DN156688_c5_g2
GO:1901698	response to nitrogen compound	4	2240	2.86273e-05	0.000824221	TRINITY_DN102874_c0_g1;TRINITY_DN133897_c0_g2;TRINITY_DN133897_c0_g3;TRINITY_DN150858_c0_g2
GO:0050678	regulation of epithelial cell proliferation	3	707	3.28376e-05	0.000824221	TRINITY_DN133897_c0_g2;TRINITY_DN133897_c0_g3;TRINITY_DN150858_c0_g2
GO:0045944	positive regulation of transcription from RNA polymerase II promoter	4	2320	3.28712e-05	0.000824221	TRINITY_DN133897_c0_g2;TRINITY_DN133897_c0_g3;TRINITY_DN150858_c0_g2;TRINITY_DN156688_c5_g2
GO:1901701	cellular response to oxygen-containing compound	4	2324	3.30949e-05	0.000824221	TRINITY_DN102874_c0_g1;TRINITY_DN133897_c0_g2;TRINITY_DN133897_c0_g3;TRINITY_DN150858_c0_g2
GO:0048523	negative regulation of cellular process	6	11249	4.64852e-05	0.00110508	TRINITY_DN102874_c0_g1;TRINITY_DN133897_c0_g2;TRINITY_DN133897_c0_g3;TRINITY_DN145442_c1_g1;TRINITY_DN150858_c0_g2;TRINITY_DN156688_c5_g2
GO:0050673	epithelial cell proliferation	3	844	5.56114e-05	0.00126456	TRINITY_DN133897_c0_g2;TRINITY_DN133897_c0_g3;TRINITY_DN150858_c0_g2
GO:0070887	cellular response to chemical stimulus	5	6215	6.90765e-05	0.00150529	TRINITY_DN102874_c0_g1;TRINITY_DN133897_c0_g2;TRINITY_DN133897_c0_g3;TRINITY_DN150858_c0_g2;TRINITY_DN156688_c5_g2
GO:0048519	negative regulation of biological process	6	12108	7.22948e-05	0.00151241	TRINITY_DN102874_c0_g1;TRINITY_DN133897_c0_g2;TRINITY_DN133897_c0_g3;TRINITY_DN145442_c1_g1;TRINITY_DN150858_c0_g2;TRINITY_DN156688_c5_g2
GO:0010033	response to organic substance	5	6689	9.90375e-05	0.00199218	TRINITY_DN102874_c0_g1;TRINITY_DN133897_c0_g2;TRINITY_DN133897_c0_g3;TRINITY_DN150858_c0_g2;TRINITY_DN156688_c5_g2
GO:0043154	negative regulation of cysteine-type endopeptidase activity involved in apoptotic process	2	164	0.000113153	0.00219181	TRINITY_DN133897_c0_g2;TRINITY_DN150858_c0_g2
GO:2000117	negative regulation of cysteine-type endopeptidase activity	2	175	0.000128827	0.0024063	TRINITY_DN133897_c0_g2;TRINITY_DN150858_c0_g2
GO:0035914	skeletal muscle cell differentiation	2	189	0.000150233	0.00270937	TRINITY_DN133897_c0_g2;TRINITY_DN150858_c0_g2
GO:0045786	negative regulation of cell cycle	3	1212	0.000162548	0.00274655	TRINITY_DN133897_c0_g2;TRINITY_DN133897_c0_g3;TRINITY_DN150858_c0_g2
GO:0045893	positive regulation of transcription, DNA-templated	4	3524	0.000169329	0.00274655	TRINITY_DN133897_c0_g2;TRINITY_DN133897_c0_g3;TRINITY_DN150858_c0_g2;TRINITY_DN156688_c5_g2
GO:1903508	positive regulation of nucleic acid-templated transcription	4	3524	0.000169329	0.00274655	TRINITY_DN133897_c0_g2;TRINITY_DN133897_c0_g3;TRINITY_DN150858_c0_g2;TRINITY_DN156688_c5_g2
GO:1902680	positive regulation of RNA biosynthetic process	4	3545	0.000173301	0.00274655	TRINITY_DN133897_c0_g2;TRINITY_DN133897_c0_g3;TRINITY_DN150858_c0_g2;TRINITY_DN156688_c5_g2
GO:1901700	response to oxygen-containing compound	4	3606	0.000185226	0.00284921	TRINITY_DN102874_c0_g1;TRINITY_DN133897_c0_g2;TRINITY_DN133897_c0_g3;TRINITY_DN150858_c0_g2
GO:0051254	positive regulation of RNA metabolic process	4	3692	0.000203051	0.00303416	TRINITY_DN133897_c0_g2;TRINITY_DN133897_c0_g3;TRINITY_DN150858_c0_g2;TRINITY_DN156688_c5_g2
GO:0010951	negative regulation of endopeptidase activity	2	235	0.000232022	0.00337076	TRINITY_DN133897_c0_g2;TRINITY_DN150858_c0_g2
GO:0010466	negative regulation of peptidase activity	2	243	0.000248034	0.00350599	TRINITY_DN133897_c0_g2;TRINITY_DN150858_c0_g2
GO:0010557	positive regulation of macromolecule biosynthetic process	4	4061	0.000294174	0.00404876	TRINITY_DN133897_c0_g2;TRINITY_DN133897_c0_g3;TRINITY_DN150858_c0_g2;TRINITY_DN156688_c5_g2
GO:0045935	positive regulation of nucleobase-containing compound metabolic process	4	4191	0.000332471	0.00445852	TRINITY_DN133897_c0_g2;TRINITY_DN133897_c0_g3;TRINITY_DN150858_c0_g2;TRINITY_DN156688_c5_g2
GO:0006357	regulation of transcription from RNA polymerase II promoter	4	4326	0.000375989	0.00464223	TRINITY_DN133897_c0_g2;TRINITY_DN133897_c0_g3;TRINITY_DN150858_c0_g2;TRINITY_DN156688_c5_g2
GO:0031328	positive regulation of cellular biosynthetic process	4	4335	0.000379031	0.00464223	TRINITY_DN133897_c0_g2;TRINITY_DN133897_c0_g3;TRINITY_DN150858_c0_g2;TRINITY_DN156688_c5_g2
GO:0009891	positive regulation of biosynthetic process	4	4401	0.000401896	0.00464223	TRINITY_DN133897_c0_g2;TRINITY_DN133897_c0_g3;TRINITY_DN150858_c0_g2;TRINITY_DN156688_c5_g2
GO:0051913	regulation of synaptic plasticity by chemical substance	1	4	0.000404582	0.00464223	TRINITY_DN102874_c0_g1
GO:0051914	positive regulation of synaptic plasticity by chemical substance	1	4	0.000404582	0.00464223	TRINITY_DN102874_c0_g1
GO:0051915	induction of synaptic plasticity by chemical substance	1	4	0.000404582	0.00464223	TRINITY_DN102874_c0_g1
GO:0010628	positive regulation of gene expression	4	4419	0.000408303	0.00464223	TRINITY_DN133897_c0_g2;TRINITY_DN133897_c0_g3;TRINITY_DN150858_c0_g2;TRINITY_DN156688_c5_g2
GO:0051173	positive regulation of nitrogen compound metabolic process	4	4488	0.000433561	0.00482452	TRINITY_DN133897_c0_g2;TRINITY_DN133897_c0_g3;TRINITY_DN150858_c0_g2;TRINITY_DN156688_c5_g2
GO:0042221	response to chemical	5	9191	0.000466443	0.00508228	TRINITY_DN102874_c0_g1;TRINITY_DN133897_c0_g2;TRINITY_DN133897_c0_g3;TRINITY_DN150858_c0_g2;TRINITY_DN156688_c5_g2
GO:0006366	transcription from RNA polymerase II promoter	4	4768	0.000547935	0.00584837	TRINITY_DN133897_c0_g2;TRINITY_DN133897_c0_g3;TRINITY_DN150858_c0_g2;TRINITY_DN156688_c5_g2
GO:0043281	regulation of cysteine-type endopeptidase activity involved in apoptotic process	2	425	0.000753844	0.00788521	TRINITY_DN133897_c0_g2;TRINITY_DN150858_c0_g2
GO:0030154	cell differentiation	5	10384	0.000842213	0.00860426	TRINITY_DN102874_c0_g1;TRINITY_DN133897_c0_g2;TRINITY_DN133897_c0_g3;TRINITY_DN145442_c1_g1;TRINITY_DN150858_c0_g2
GO:0007519	skeletal muscle tissue development	2	453	0.00085549	0.00860426	TRINITY_DN133897_c0_g2;TRINITY_DN150858_c0_g2
GO:2000116	regulation of cysteine-type endopeptidase activity	2	467	0.000908672	0.0089667	TRINITY_DN133897_c0_g2;TRINITY_DN150858_c0_g2
GO:0060538	skeletal muscle organ development	2	488	0.000991383	0.00960173	TRINITY_DN133897_c0_g2;TRINITY_DN150858_c0_g2
GO:0045861	negative regulation of proteolysis	2	519	0.00111991	0.0106493	TRINITY_DN133897_c0_g2;TRINITY_DN150858_c0_g2
GO:0051726	regulation of cell cycle	3	2388	0.00118944	0.010927	TRINITY_DN133897_c0_g2;TRINITY_DN133897_c0_g3;TRINITY_DN150858_c0_g2
GO:0032269	negative regulation of cellular protein metabolic process	3	2389	0.00119089	0.010927	TRINITY_DN133897_c0_g2;TRINITY_DN150858_c0_g2;TRINITY_DN156688_c5_g2
GO:0048869	cellular developmental process	5	11280	0.00125525	0.0113188	TRINITY_DN102874_c0_g1;TRINITY_DN133897_c0_g2;TRINITY_DN133897_c0_g3;TRINITY_DN145442_c1_g1;TRINITY_DN150858_c0_g2
GO:0052548	regulation of endopeptidase activity	2	570	0.00134795	0.0119487	TRINITY_DN133897_c0_g2;TRINITY_DN150858_c0_g2
GO:0052547	regulation of peptidase activity	2	587	0.00142853	0.012452	TRINITY_DN133897_c0_g2;TRINITY_DN150858_c0_g2
GO:0051248	negative regulation of protein metabolic process	3	2582	0.00149233	0.0127949	TRINITY_DN133897_c0_g2;TRINITY_DN150858_c0_g2;TRINITY_DN156688_c5_g2
GO:0031915	positive regulation of synaptic plasticity	1	16	0.00161751	0.0136445	TRINITY_DN102874_c0_g1
GO:0097167	circadian regulation of translation	1	17	0.00171853	0.0142665	TRINITY_DN156688_c5_g2
GO:2000323	negative regulation of glucocorticoid receptor signaling pathway	1	18	0.00181954	0.0148691	TRINITY_DN156688_c5_g2
GO:0051346	negative regulation of hydrolase activity	2	674	0.00187638	0.0150976	TRINITY_DN133897_c0_g2;TRINITY_DN150858_c0_g2
GO:0048522	positive regulation of cellular process	5	12647	0.00217338	0.0172224	TRINITY_DN102874_c0_g1;TRINITY_DN133897_c0_g2;TRINITY_DN133897_c0_g3;TRINITY_DN150858_c0_g2;TRINITY_DN156688_c5_g2
GO:0017085	response to insecticide	1	22	0.00222351	0.0173567	TRINITY_DN102874_c0_g1
GO:0014012	peripheral nervous system axon regeneration	1	24	0.00242545	0.0186545	TRINITY_DN102874_c0_g1
GO:0031325	positive regulation of cellular metabolic process	4	7124	0.00255016	0.0193295	TRINITY_DN133897_c0_g2;TRINITY_DN133897_c0_g3;TRINITY_DN150858_c0_g2;TRINITY_DN156688_c5_g2
GO:0010604	positive regulation of macromolecule metabolic process	4	7153	0.00258972	0.0193489	TRINITY_DN133897_c0_g2;TRINITY_DN133897_c0_g3;TRINITY_DN150858_c0_g2;TRINITY_DN156688_c5_g2
GO:2000322	regulation of glucocorticoid receptor signaling pathway	1	32	0.00323284	0.0238137	TRINITY_DN156688_c5_g2
GO:0042127	regulation of cell proliferation	3	3423	0.00336526	0.0244117	TRINITY_DN133897_c0_g2;TRINITY_DN133897_c0_g3;TRINITY_DN150858_c0_g2
GO:0014706	striated muscle tissue development	2	913	0.00340737	0.0244117	TRINITY_DN133897_c0_g2;TRINITY_DN150858_c0_g2
GO:0048518	positive regulation of biological process	5	14239	0.00382522	0.0267528	TRINITY_DN102874_c0_g1;TRINITY_DN133897_c0_g2;TRINITY_DN133897_c0_g3;TRINITY_DN150858_c0_g2;TRINITY_DN156688_c5_g2
GO:0060537	muscle tissue development	2	970	0.00383644	0.0267528	TRINITY_DN133897_c0_g2;TRINITY_DN150858_c0_g2
GO:0007517	muscle organ development	2	992	0.00400854	0.0275851	TRINITY_DN133897_c0_g2;TRINITY_DN150858_c0_g2
GO:0061162	establishment of monopolar cell polarity	1	42	0.00424131	0.0284385	TRINITY_DN102874_c0_g1
GO:0070932	histone H3 deacetylation	1	42	0.00424131	0.0284385	TRINITY_DN156688_c5_g2
GO:0033189	response to vitamin A	1	43	0.00434211	0.0286869	TRINITY_DN102874_c0_g1
GO:0009893	positive regulation of metabolic process	4	8232	0.00439886	0.0286869	TRINITY_DN133897_c0_g2;TRINITY_DN133897_c0_g3;TRINITY_DN150858_c0_g2;TRINITY_DN156688_c5_g2
GO:1900015	regulation of cytokine production involved in inflammatory response	1	44	0.0044429	0.0286869	TRINITY_DN156688_c5_g2
GO:0002534	cytokine production involved in inflammatory response	1	45	0.00454369	0.0289799	TRINITY_DN156688_c5_g2
GO:0031116	positive regulation of microtubule polymerization	1	46	0.00464446	0.0291971	TRINITY_DN102874_c0_g1
GO:0043153	entrainment of circadian clock by photoperiod	1	47	0.00474523	0.0291971	TRINITY_DN156688_c5_g2
GO:0061339	establishment or maintenance of monopolar cell polarity	1	47	0.00474523	0.0291971	TRINITY_DN102874_c0_g1
GO:0042921	glucocorticoid receptor signaling pathway	1	48	0.00484599	0.0294704	TRINITY_DN156688_c5_g2
GO:0031958	corticosteroid receptor signaling pathway	1	50	0.00504748	0.0298391	TRINITY_DN156688_c5_g2
GO:0034643	establishment of mitochondrion localization, microtubule-mediated	1	51	0.00514821	0.0298391	TRINITY_DN102874_c0_g1
GO:0042634	regulation of hair cycle	1	51	0.00514821	0.0298391	TRINITY_DN156688_c5_g2
GO:0047497	mitochondrion transport along microtubule	1	51	0.00514821	0.0298391	TRINITY_DN102874_c0_g1
GO:0048545	response to steroid hormone	2	1134	0.00520535	0.0298391	TRINITY_DN102874_c0_g1;TRINITY_DN156688_c5_g2
GO:0009648	photoperiodism	1	52	0.00524893	0.0298391	TRINITY_DN156688_c5_g2
GO:0031112	positive regulation of microtubule polymerization or depolymerization	1	60	0.00605442	0.034048	TRINITY_DN102874_c0_g1
GO:0051654	establishment of mitochondrion localization	1	61	0.00615507	0.0342458	TRINITY_DN102874_c0_g1
GO:0009649	entrainment of circadian clock	1	63	0.00635634	0.0349933	TRINITY_DN156688_c5_g2
GO:0008283	cell proliferation	3	4467	0.00717737	0.0391017	TRINITY_DN133897_c0_g2;TRINITY_DN133897_c0_g3;TRINITY_DN150858_c0_g2
GO:0033144	negative regulation of intracellular steroid hormone receptor signaling pathway	1	73	0.00736218	0.039695	TRINITY_DN156688_c5_g2
GO:0043065	positive regulation of apoptotic process	2	1368	0.0074964	0.0397584	TRINITY_DN133897_c0_g2;TRINITY_DN150858_c0_g2
GO:0035767	endothelial cell chemotaxis	1	76	0.00766376	0.0397584	TRINITY_DN133897_c0_g2
GO:1900744	regulation of p38MAPK cascade	1	76	0.00766376	0.0397584	TRINITY_DN156688_c5_g2
GO:0043068	positive regulation of programmed cell death	2	1385	0.00767801	0.0397584	TRINITY_DN133897_c0_g2;TRINITY_DN150858_c0_g2
GO:0044767	single-organism developmental process	5	16557	0.00780116	0.0399072	TRINITY_DN102874_c0_g1;TRINITY_DN133897_c0_g2;TRINITY_DN133897_c0_g3;TRINITY_DN145442_c1_g1;TRINITY_DN150858_c0_g2
GO:0007049	cell cycle	3	4617	0.00787785	0.0399072	TRINITY_DN133897_c0_g2;TRINITY_DN133897_c0_g3;TRINITY_DN150858_c0_g2
GO:0006355	regulation of transcription, DNA-templated	4	9659	0.00798371	0.0399072	TRINITY_DN133897_c0_g2;TRINITY_DN133897_c0_g3;TRINITY_DN150858_c0_g2;TRINITY_DN156688_c5_g2
GO:1903506	regulation of nucleic acid-templated transcription	4	9670	0.00801743	0.0399072	TRINITY_DN133897_c0_g2;TRINITY_DN133897_c0_g3;TRINITY_DN150858_c0_g2;TRINITY_DN156688_c5_g2
GO:2001141	regulation of RNA biosynthetic process	4	9693	0.00808826	0.0399072	TRINITY_DN133897_c0_g2;TRINITY_DN133897_c0_g3;TRINITY_DN150858_c0_g2;TRINITY_DN156688_c5_g2
GO:0032502	developmental process	5	16752	0.00824202	0.0399935	TRINITY_DN102874_c0_g1;TRINITY_DN133897_c0_g2;TRINITY_DN133897_c0_g3;TRINITY_DN145442_c1_g1;TRINITY_DN150858_c0_g2
GO:0002042	cell migration involved in sprouting angiogenesis	1	82	0.00826671	0.0399935	TRINITY_DN133897_c0_g2
GO:0030162	regulation of proteolysis	2	1445	0.00833517	0.0399935	TRINITY_DN133897_c0_g2;TRINITY_DN150858_c0_g2
GO:0002532	production of molecular mediator involved in inflammatory response	1	84	0.00846762	0.0402597	TRINITY_DN156688_c5_g2
GO:0043086	negative regulation of catalytic activity	2	1465	0.00855981	0.0403313	TRINITY_DN133897_c0_g2;TRINITY_DN150858_c0_g2
GO:0044707	single-multicellular organism process	5	16921	0.00863938	0.0403428	TRINITY_DN102874_c0_g1;TRINITY_DN133897_c0_g2;TRINITY_DN145442_c1_g1;TRINITY_DN150858_c0_g2;TRINITY_DN156688_c5_g2
GO:0010942	positive regulation of cell death	2	1489	0.00883302	0.040882	TRINITY_DN133897_c0_g2;TRINITY_DN150858_c0_g2
GO:0007026	negative regulation of microtubule depolymerization	1	91	0.00917055	0.0417497	TRINITY_DN102874_c0_g1
GO:0071363	cellular response to growth factor stimulus	2	1519	0.00918014	0.0417497	TRINITY_DN102874_c0_g1;TRINITY_DN133897_c0_g2
GO:0051252	regulation of RNA metabolic process	4	10083	0.00935747	0.0418906	TRINITY_DN133897_c0_g2;TRINITY_DN133897_c0_g3;TRINITY_DN150858_c0_g2;TRINITY_DN156688_c5_g2
GO:0031113	regulation of microtubule polymerization	1	93	0.00937131	0.0418906	TRINITY_DN102874_c0_g1
GO:0031114	regulation of microtubule depolymerization	1	96	0.00967239	0.0425097	TRINITY_DN102874_c0_g1
GO:0038066	p38MAPK cascade	1	96	0.00967239	0.0425097	TRINITY_DN156688_c5_g2
GO:0046329	negative regulation of JNK cascade	1	98	0.00987307	0.0428649	TRINITY_DN156688_c5_g2
GO:0070848	response to growth factor	2	1581	0.00991711	0.0428649	TRINITY_DN102874_c0_g1;TRINITY_DN133897_c0_g2
GO:0061061	muscle structure development	2	1673	0.0110589	0.046964	TRINITY_DN133897_c0_g2;TRINITY_DN150858_c0_g2
GO:0006351	transcription, DNA-templated	4	10562	0.0111001	0.046964	TRINITY_DN133897_c0_g2;TRINITY_DN133897_c0_g3;TRINITY_DN150858_c0_g2;TRINITY_DN156688_c5_g2
GO:0097659	nucleic acid-templated transcription	4	10571	0.0111349	0.046964	TRINITY_DN133897_c0_g2;TRINITY_DN133897_c0_g3;TRINITY_DN150858_c0_g2;TRINITY_DN156688_c5_g2
GO:0035924	cellular response to vascular endothelial growth factor stimulus	1	112	0.0112768	0.0471823	TRINITY_DN133897_c0_g2
GO:0043124	negative regulation of I-kappaB kinase/NF-kappaB signaling	1	114	0.0114773	0.0476397	TRINITY_DN156688_c5_g2
GO:0032774	RNA biosynthetic process	4	10712	0.0116894	0.047786	TRINITY_DN133897_c0_g2;TRINITY_DN133897_c0_g3;TRINITY_DN150858_c0_g2;TRINITY_DN156688_c5_g2
GO:2000112	regulation of cellular macromolecule biosynthetic process	4	10721	0.0117255	0.047786	TRINITY_DN133897_c0_g2;TRINITY_DN133897_c0_g3;TRINITY_DN150858_c0_g2;TRINITY_DN156688_c5_g2
GO:0032873	negative regulation of stress-activated MAPK cascade	1	118	0.011878	0.047786	TRINITY_DN156688_c5_g2
GO:0070303	negative regulation of stress-activated protein kinase signaling cascade	1	118	0.011878	0.047786	TRINITY_DN156688_c5_g2
GO:0050794	regulation of cellular process	6	28467	0.0122189	0.0482833	TRINITY_DN102874_c0_g1;TRINITY_DN133897_c0_g2;TRINITY_DN133897_c0_g3;TRINITY_DN145442_c1_g1;TRINITY_DN150858_c0_g2;TRINITY_DN156688_c5_g2
GO:0031111	negative regulation of microtubule polymerization or depolymerization	1	122	0.0122785	0.0482833	TRINITY_DN102874_c0_g1
GO:0045773	positive regulation of axon extension	1	122	0.0122785	0.0482833	TRINITY_DN102874_c0_g1
GO:0019219	regulation of nucleobase-containing compound metabolic process	4	10905	0.0124794	0.0484759	TRINITY_DN133897_c0_g2;TRINITY_DN133897_c0_g3;TRINITY_DN150858_c0_g2;TRINITY_DN156688_c5_g2
GO:0010556	regulation of macromolecule biosynthetic process	4	10913	0.0125129	0.0484759	TRINITY_DN133897_c0_g2;TRINITY_DN133897_c0_g3;TRINITY_DN150858_c0_g2;TRINITY_DN156688_c5_g2
GO:0045668	negative regulation of osteoblast differentiation	1	127	0.0127791	0.049143	TRINITY_DN145442_c1_g1
GO:0031103	axon regeneration	1	129	0.0129792	0.0495484	TRINITY_DN102874_c0_g1
GO:0032501	multicellular organismal process	5	18621	0.0135072	0.0511903	TRINITY_DN102874_c0_g1;TRINITY_DN133897_c0_g2;TRINITY_DN145442_c1_g1;TRINITY_DN150858_c0_g2;TRINITY_DN156688_c5_g2
GO:0007019	microtubule depolymerization	1	137	0.0137795	0.0518465	TRINITY_DN102874_c0_g1
GO:0051716	cellular response to stimulus	5	18830	0.0142257	0.053111	TRINITY_DN102874_c0_g1;TRINITY_DN133897_c0_g2;TRINITY_DN133897_c0_g3;TRINITY_DN150858_c0_g2;TRINITY_DN156688_c5_g2
GO:0009605	response to external stimulus	3	5718	0.0143187	0.053111	TRINITY_DN102874_c0_g1;TRINITY_DN133897_c0_g2;TRINITY_DN156688_c5_g2
GO:0031326	regulation of cellular biosynthetic process	4	11359	0.0144829	0.053342	TRINITY_DN133897_c0_g2;TRINITY_DN133897_c0_g3;TRINITY_DN150858_c0_g2;TRINITY_DN156688_c5_g2
GO:0031324	negative regulation of cellular metabolic process	3	5812	0.0149795	0.054015	TRINITY_DN133897_c0_g2;TRINITY_DN150858_c0_g2;TRINITY_DN156688_c5_g2
GO:0010605	negative regulation of macromolecule metabolic process	3	5821	0.0150438	0.054015	TRINITY_DN133897_c0_g2;TRINITY_DN150858_c0_g2;TRINITY_DN156688_c5_g2
GO:0009889	regulation of biosynthetic process	4	11479	0.0150476	0.054015	TRINITY_DN133897_c0_g2;TRINITY_DN133897_c0_g3;TRINITY_DN150858_c0_g2;TRINITY_DN156688_c5_g2
GO:0001938	positive regulation of endothelial cell proliferation	1	150	0.0150788	0.054015	TRINITY_DN133897_c0_g2
GO:0031102	neuron projection regeneration	1	158	0.0158776	0.0560659	TRINITY_DN102874_c0_g1
GO:0051171	regulation of nitrogen compound metabolic process	4	11663	0.0159428	0.0560659	TRINITY_DN133897_c0_g2;TRINITY_DN133897_c0_g3;TRINITY_DN150858_c0_g2;TRINITY_DN156688_c5_g2
GO:0010468	regulation of gene expression	4	11671	0.0159825	0.0560659	TRINITY_DN133897_c0_g2;TRINITY_DN133897_c0_g3;TRINITY_DN150858_c0_g2;TRINITY_DN156688_c5_g2
GO:0050789	regulation of biological process	6	29829	0.0161743	0.0560659	TRINITY_DN102874_c0_g1;TRINITY_DN133897_c0_g2;TRINITY_DN133897_c0_g3;TRINITY_DN145442_c1_g1;TRINITY_DN150858_c0_g2;TRINITY_DN156688_c5_g2
GO:0043066	negative regulation of apoptotic process	2	2041	0.0161873	0.0560659	TRINITY_DN133897_c0_g2;TRINITY_DN150858_c0_g2
GO:0032268	regulation of cellular protein metabolic process	3	6000	0.0163559	0.0562772	TRINITY_DN133897_c0_g2;TRINITY_DN150858_c0_g2;TRINITY_DN156688_c5_g2
GO:0033993	response to lipid	2	2076	0.0167206	0.0568372	TRINITY_DN102874_c0_g1;TRINITY_DN156688_c5_g2
GO:0043069	negative regulation of programmed cell death	2	2077	0.016736	0.0568372	TRINITY_DN133897_c0_g2;TRINITY_DN150858_c0_g2
GO:0034654	nucleobase-containing compound biosynthetic process	4	11884	0.0170659	0.0572446	TRINITY_DN133897_c0_g2;TRINITY_DN133897_c0_g3;TRINITY_DN150858_c0_g2;TRINITY_DN156688_c5_g2
GO:0032922	circadian regulation of gene expression	1	170	0.0170749	0.0572446	TRINITY_DN156688_c5_g2
GO:0009611	response to wounding	2	2110	0.0172462	0.0574506	TRINITY_DN102874_c0_g1;TRINITY_DN156688_c5_g2
GO:0044092	negative regulation of molecular function	2	2155	0.0179529	0.0592091	TRINITY_DN133897_c0_g2;TRINITY_DN150858_c0_g2
GO:0051336	regulation of hydrolase activity	2	2158	0.0180005	0.0592091	TRINITY_DN133897_c0_g2;TRINITY_DN150858_c0_g2
GO:0043534	blood vessel endothelial cell migration	1	181	0.0181713	0.0593974	TRINITY_DN133897_c0_g2
GO:0002040	sprouting angiogenesis	1	183	0.0183705	0.0595826	TRINITY_DN133897_c0_g2
GO:0019438	aromatic compound biosynthetic process	4	12147	0.0184721	0.0595826	TRINITY_DN133897_c0_g2;TRINITY_DN133897_c0_g3;TRINITY_DN150858_c0_g2;TRINITY_DN156688_c5_g2
GO:0016575	histone deacetylation	1	185	0.0185697	0.0595826	TRINITY_DN156688_c5_g2
GO:0018130	heterocycle biosynthetic process	4	12217	0.0188595	0.0596462	TRINITY_DN133897_c0_g2;TRINITY_DN133897_c0_g3;TRINITY_DN150858_c0_g2;TRINITY_DN156688_c5_g2
GO:0030279	negative regulation of ossification	1	189	0.018968	0.0596462	TRINITY_DN145442_c1_g1
GO:0031110	regulation of microtubule polymerization or depolymerization	1	190	0.0190676	0.0596462	TRINITY_DN102874_c0_g1
GO:0048678	response to axon injury	1	191	0.0191671	0.0596462	TRINITY_DN102874_c0_g1
GO:0033143	regulation of intracellular steroid hormone receptor signaling pathway	1	193	0.0193662	0.0596462	TRINITY_DN156688_c5_g2
GO:0046785	microtubule polymerization	1	193	0.0193662	0.0596462	TRINITY_DN102874_c0_g1
GO:0060548	negative regulation of cell death	2	2244	0.0193879	0.0596462	TRINITY_DN133897_c0_g2;TRINITY_DN150858_c0_g2
GO:0072384	organelle transport along microtubule	1	196	0.0196648	0.0600081	TRINITY_DN102874_c0_g1
GO:0033273	response to vitamin	1	197	0.0197643	0.0600081	TRINITY_DN102874_c0_g1
GO:0009892	negative regulation of metabolic process	3	6438	0.0198497	0.0600081	TRINITY_DN133897_c0_g2;TRINITY_DN150858_c0_g2;TRINITY_DN156688_c5_g2
GO:1901362	organic cyclic compound biosynthetic process	4	12553	0.0207964	0.0620722	TRINITY_DN133897_c0_g2;TRINITY_DN133897_c0_g3;TRINITY_DN150858_c0_g2;TRINITY_DN156688_c5_g2
GO:0051246	regulation of protein metabolic process	3	6550	0.0208087	0.0620722	TRINITY_DN133897_c0_g2;TRINITY_DN150858_c0_g2;TRINITY_DN156688_c5_g2
GO:0014070	response to organic cyclic compound	2	2334	0.0208885	0.0620722	TRINITY_DN102874_c0_g1;TRINITY_DN156688_c5_g2
GO:0050772	positive regulation of axonogenesis	1	210	0.021057	0.0622192	TRINITY_DN102874_c0_g1
GO:0051646	mitochondrion localization	1	214	0.0214544	0.0626257	TRINITY_DN102874_c0_g1
GO:0042303	molting cycle	1	215	0.0215538	0.0626257	TRINITY_DN156688_c5_g2
GO:0042633	hair cycle	1	215	0.0215538	0.0626257	TRINITY_DN156688_c5_g2
GO:0001936	regulation of endothelial cell proliferation	1	228	0.0228445	0.0660093	TRINITY_DN133897_c0_g2
GO:0006476	protein deacetylation	1	233	0.0233406	0.0670721	TRINITY_DN156688_c5_g2
GO:0065007	biological regulation	6	31911	0.0242465	0.0692946	TRINITY_DN102874_c0_g1;TRINITY_DN133897_c0_g2;TRINITY_DN133897_c0_g3;TRINITY_DN145442_c1_g1;TRINITY_DN150858_c0_g2;TRINITY_DN156688_c5_g2
GO:0035601	protein deacylation	1	245	0.0245303	0.0693477	TRINITY_DN156688_c5_g2
GO:0098732	macromolecule deacylation	1	245	0.0245303	0.0693477	TRINITY_DN156688_c5_g2
GO:0032387	negative regulation of intracellular transport	1	254	0.0254217	0.0714816	TRINITY_DN102874_c0_g1
GO:0016070	RNA metabolic process	4	13402	0.0262882	0.0734745	TRINITY_DN133897_c0_g2;TRINITY_DN133897_c0_g3;TRINITY_DN150858_c0_g2;TRINITY_DN156688_c5_g2
GO:0042752	regulation of circadian rhythm	1	264	0.0264115	0.0734745	TRINITY_DN156688_c5_g2
GO:0001935	endothelial cell proliferation	1	268	0.0268071	0.0741806	TRINITY_DN133897_c0_g2
GO:1901880	negative regulation of protein depolymerization	1	273	0.0273015	0.0750282	TRINITY_DN102874_c0_g1
GO:0044344	cellular response to fibroblast growth factor stimulus	1	274	0.0274004	0.0750282	TRINITY_DN133897_c0_g2
GO:0051239	regulation of multicellular organismal process	3	7274	0.0276678	0.0753659	TRINITY_DN102874_c0_g1;TRINITY_DN145442_c1_g1;TRINITY_DN156688_c5_g2
GO:0001578	microtubule bundle formation	1	279	0.0278945	0.0755898	TRINITY_DN102874_c0_g1
GO:0043242	negative regulation of protein complex disassembly	1	281	0.0280921	0.0757328	TRINITY_DN102874_c0_g1
GO:0071774	response to fibroblast growth factor	1	285	0.0284872	0.0764041	TRINITY_DN133897_c0_g2
GO:0032355	response to estradiol	1	290	0.0289809	0.0773316	TRINITY_DN102874_c0_g1
GO:0002028	regulation of sodium ion transport	1	293	0.029277	0.0777251	TRINITY_DN156688_c5_g2
GO:0045667	regulation of osteoblast differentiation	1	304	0.030362	0.0801987	TRINITY_DN145442_c1_g1
GO:0031109	microtubule polymerization or depolymerization	1	310	0.0309534	0.08135	TRINITY_DN102874_c0_g1
GO:0006367	transcription initiation from RNA polymerase II promoter	1	313	0.031249	0.0817163	TRINITY_DN133897_c0_g2
GO:1901879	regulation of protein depolymerization	1	330	0.0329227	0.0856645	TRINITY_DN102874_c0_g1
GO:0030518	intracellular steroid hormone receptor signaling pathway	1	337	0.0336112	0.0870229	TRINITY_DN156688_c5_g2
GO:0050896	response to stimulus	5	22830	0.0344245	0.0880061	TRINITY_DN102874_c0_g1;TRINITY_DN133897_c0_g2;TRINITY_DN133897_c0_g3;TRINITY_DN150858_c0_g2;TRINITY_DN156688_c5_g2
GO:0009628	response to abiotic stimulus	2	3047	0.0344598	0.0880061	TRINITY_DN102874_c0_g1;TRINITY_DN156688_c5_g2
GO:0030516	regulation of axon extension	1	346	0.0344957	0.0880061	TRINITY_DN102874_c0_g1
GO:0043244	regulation of protein complex disassembly	1	358	0.0356741	0.0905705	TRINITY_DN102874_c0_g1
GO:0010970	establishment of localization by movement along microtubule	1	366	0.036459	0.0918281	TRINITY_DN102874_c0_g1
GO:0030010	establishment of cell polarity	1	367	0.036557	0.0918281	TRINITY_DN102874_c0_g1
GO:0044271	cellular nitrogen compound biosynthetic process	4	14731	0.0367319	0.0918281	TRINITY_DN133897_c0_g2;TRINITY_DN133897_c0_g3;TRINITY_DN150858_c0_g2;TRINITY_DN156688_c5_g2
GO:0043401	steroid hormone mediated signaling pathway	1	371	0.0369493	0.0918281	TRINITY_DN156688_c5_g2
GO:0043409	negative regulation of MAPK cascade	1	372	0.0370473	0.0918281	TRINITY_DN156688_c5_g2
GO:0061387	regulation of extent of cell growth	1	384	0.038223	0.0942955	TRINITY_DN102874_c0_g1
GO:0050679	positive regulation of epithelial cell proliferation	1	386	0.0384189	0.0943337	TRINITY_DN133897_c0_g2
GO:0032273	positive regulation of protein polymerization	1	390	0.0388105	0.0948499	TRINITY_DN102874_c0_g1
GO:0030307	positive regulation of cell growth	1	398	0.0395932	0.0963129	TRINITY_DN102874_c0_g1
GO:0043542	endothelial cell migration	1	401	0.0398867	0.0965774	TRINITY_DN133897_c0_g2
GO:0007584	response to nutrient	1	411	0.0408641	0.0984882	TRINITY_DN102874_c0_g1
GO:0051261	protein depolymerization	1	418	0.0415479	0.0994548	TRINITY_DN102874_c0_g1
GO:0070507	regulation of microtubule cytoskeleton organization	1	419	0.0416455	0.0994548	TRINITY_DN102874_c0_g1
GO:0080090	regulation of primary metabolic process	4	15479	0.0436753	0.103828	TRINITY_DN133897_c0_g2;TRINITY_DN133897_c0_g3;TRINITY_DN150858_c0_g2;TRINITY_DN156688_c5_g2
GO:0043627	response to estrogen	1	445	0.0441813	0.104085	TRINITY_DN102874_c0_g1
GO:0048675	axon extension	1	445	0.0441813	0.104085	TRINITY_DN102874_c0_g1
GO:0009755	hormone-mediated signaling pathway	1	449	0.044571	0.104508	TRINITY_DN156688_c5_g2
GO:0060255	regulation of macromolecule metabolic process	4	15607	0.0449441	0.104508	TRINITY_DN133897_c0_g2;TRINITY_DN133897_c0_g3;TRINITY_DN150858_c0_g2;TRINITY_DN156688_c5_g2
GO:0030278	regulation of ossification	1	453	0.0449605	0.104508	TRINITY_DN145442_c1_g1
GO:0031323	regulation of cellular metabolic process	4	15680	0.0456785	0.105142	TRINITY_DN133897_c0_g2;TRINITY_DN133897_c0_g3;TRINITY_DN150858_c0_g2;TRINITY_DN156688_c5_g2
GO:0042981	regulation of apoptotic process	2	3552	0.045756	0.105142	TRINITY_DN133897_c0_g2;TRINITY_DN150858_c0_g2
GO:0030705	cytoskeleton-dependent intracellular transport	1	462	0.0458363	0.105142	TRINITY_DN102874_c0_g1
GO:0006508	proteolysis	2	3579	0.0463966	0.105505	TRINITY_DN133897_c0_g2;TRINITY_DN150858_c0_g2
GO:0031099	regeneration	1	469	0.0465171	0.105505	TRINITY_DN102874_c0_g1
GO:0043067	regulation of programmed cell death	2	3591	0.0466824	0.105505	TRINITY_DN133897_c0_g2;TRINITY_DN150858_c0_g2
GO:0007623	circadian rhythm	1	474	0.0470031	0.105505	TRINITY_DN156688_c5_g2
GO:0046328	regulation of JNK cascade	1	474	0.0470031	0.105505	TRINITY_DN156688_c5_g2
GO:0048167	regulation of synaptic plasticity	1	478	0.0473918	0.105688	TRINITY_DN102874_c0_g1
GO:0051494	negative regulation of cytoskeleton organization	1	479	0.047489	0.105688	TRINITY_DN102874_c0_g1
GO:0048639	positive regulation of developmental growth	1	487	0.0482658	0.106962	TRINITY_DN102874_c0_g1
GO:0006352	DNA-templated transcription, initiation	1	490	0.048557	0.107153	TRINITY_DN133897_c0_g2
GO:0060326	cell chemotaxis	1	493	0.0488482	0.107343	TRINITY_DN133897_c0_g2

## Sheet: KEGG pathway
Table S5. GO and KEGG enrichment data of module 6 (27 genes)
27genes from profile 6 significantly enriched kegg pathways
KEGG_A_class	KEGG_B_class	Pathway	out (3)	All (9095)	Pvalue	Qvalue	Pathway ID	Genes	K_IDs
Organismal Systems	Endocrine system	Cortisol synthesis and secretion	2	108	0.000415894	0.00457484	ko04927	TRINITY_DN150858_c0_g2;TRINITY_DN133897_c0_g3	K04465+K04465
Organismal Systems	Endocrine system	Aldosterone synthesis and secretion	2	154	0.000845101	0.00464806	ko04925	TRINITY_DN150858_c0_g2;TRINITY_DN133897_c0_g3	K04465+K04465
Human Diseases	Endocrine and metabolic diseases	Cushing syndrome	2	219	0.00170412	0.00624843	ko04934	TRINITY_DN150858_c0_g2;TRINITY_DN133897_c0_g3	K04465+K04465
Organismal Systems	Environmental adaptation	Circadian rhythm - fly	1	8	0.00263678	0.00725115	ko04711	TRINITY_DN156688_c5_g2	K02633
Environmental Information Processing	Signal transduction	MAPK signaling pathway	2	414	0.00601441	0.0132317	ko04010	TRINITY_DN150858_c0_g2;TRINITY_DN133897_c0_g3	K04465+K04465
Environmental Information Processing	Signal transduction	PI3K-Akt signaling pathway	2	493	0.00848112	0.0155487	ko04151	TRINITY_DN150858_c0_g2;TRINITY_DN133897_c0_g3	K04465+K04465
Organismal Systems	Environmental adaptation	Circadian rhythm	1	35	0.0115017	0.0180741	ko04710	TRINITY_DN156688_c5_g2	K02633
Human Diseases	Cancers	Acute myeloid leukemia	1	74	0.0242136	0.0332937	ko05221	TRINITY_DN156688_c5_g2	K02633
