# Supplementary material for: Comparative analysis of the daily brain transcriptomes of Asian particolored bat
Source: Sci Rep. 2022 Mar 9;12:3876. doi: 10.1038/s41598-022-07787-z (PMC8907190; doi:10.1038/s41598-022-07787-z)
Supplement: Supplementary file 6 — Supplementary Information 6. [file 41598_2022_7787_MOESM6_ESM.xlsx]

## Sheet: Sheet1
Comparative analysis of the daily brain transcriptomes of Asian particolored bat
Guoting Zhang, Yujia Chu, Tinglei Jiang, Jingjing Li, Lei Feng, Hui Wu, Hui Wang & Jiang Feng
Table S6. Summary of qPCR primer sequences for Asian particolored bat
Gene Name	Sequence of forward (F) and reverse (R) primers (5'-3')	Length
PEA15
	F: GATGAATGAGAATGAGTCGGAG	22
	R: CACTACACAGGAGCACAGGAAT	22
ATP5D
	F: CTACTGGCTGAAGAGGCTGTG	21
	R: TAGGTGGTGGTTAGTGAGGTCC	22
VSNL1
	F: CCGCTATGGCAATGTAAC	18
	R:ATGAGGTAAGAGTGAAGGCAAC	22
PRMT1
	F: AAGGTAGAGGAGGTGGAGC	19
	R: CATAGAGCACGGTGTTGAG	19
POU6F1
	F: ACTGCCGCTCTGACTTATTG	20
	R: TGGGAAGAAGGGAGGGATA	19
GABARAPL1
	F: AGGGAGAGAGAGCAGGTTAGGT	22
	R: AAGAGCCAGGCACGAAGG	18
NEFH
	F: AGGGTCGGCATAATAAATCTTC	22
	R: CAACTTCTTGTTTGGTGAGGGA	22
MAPRE2
	F: AAAAGATAACCGCAAGTCC	19
	R: TTCATTACAGAGTCCACCAG	20
ATP1A2
	F: TACAGCCTCCTCATCTTCAT	20
	R: TTCTTTCCAGGTGCTCAAT	19
CBLN3
	F: TTCTACCCTTACCAACAGC	19
	R: GCCTCATCATACCCTACA	18
P2RX4
	F: CTTGGCTTTGACGAGTGC	18
	R: CAGTGAGATGGACCAGTAATGT	22
STAU2
	F: CGGAAAAGAAATGGATGATGAC	22
	R: AGAACTCGCCCACGGACA	18
PER1
	F: GTGATGCTGGCTGAGGT	17
	R: GACTGGTGGAGGTAACTGAG	20
TSPYL4
	F: TCGTTTGTTTCTGGGCTTTC	20
	R: TCACCCTTTCTCCTTTCTTTGT	22
NEURL1B
	F: GCTGCGGGACTGAGTGAGA	19
	R: GCGGAGAACATAAAAGAACAAT	22
HPCAL4
	F: ATGCCTCAAAGGATGTTC	18
	R: GAGCGTAGAGTAAGATGGTG	20
β-actin
	F: CAAGTGCTTCTAAACGGAC	19
	R: CAAGGGAACAACAGGTAAC	19
18S
	F: GTTCCTTTGGTCGCTCGCT	19
	R: GCTGCCTTCCTTGGATGTG	19
